# Supplementary material for: Chemical Composition and Biological Activities of Pelargonium sp.: A Review with In Silico Insights into Potential Anti-Inflammatory Mechanism
Source: Molecules. 2025 Jul 30;30(15):3198. doi: 10.3390/molecules30153198 (PMC12348979; doi:10.3390/molecules30153198)
Supplement: Supplementary file 1 [file molecules-30-03198-s001.zip]

Archive with 2 entries (2 files):
- molecules-3746657-Supplementary Materials 1.xlsx
- molecules-3746657-Supplementary Materials 2.pdf
