# Supplementary material for: Chemical Composition and Biological Activities of Pelargonium sp.: A Review with In Silico Insights into Potential Anti-Inflammatory Mechanism
Source: Molecules. 2025 Jul 30;30(15):3198. doi: 10.3390/molecules30153198 (PMC12348979; doi:10.3390/molecules30153198)
Supplement: Supplementary file 1 [file molecules-30-03198-s001.zip › molecules-3746657-Supplementary Materials 1.xlsx]

## Sheet: Table A 219 SMILES
ID	SMILE	CLASS_RESULTS	SUPERCLASS_RESULTS	PATHWAY_RESULTS	ISGLYCOSIDE
184	O=C(O)CC(O)C(=O)O	Hydroxy fatty acids	Fatty Acids and Conjugates	Fatty acids	FALSE
146	C=CC(C)(O)CCC=C(C)COC1OC(CO)C(OS(=O)(=O)O)C(O)C1O	Acyclic monoterpenoids	Monoterpenoids	Terpenoids	TRUE
155	CC(C)=CCC(O)C(C)=CCOC1OC(COC2OCC(O)C(O)C2O)C(O)C(O)C1O	Acyclic monoterpenoids	Monoterpenoids	Terpenoids	TRUE
140	COc1cc(O)c(C(C)=O)c(OC)c1	Acyl phloroglucinols	Phloroglucinols	Polyketides	FALSE
156	NC(N)=NCCCC(N)C(=O)O	Aminoacids	Small peptides	Amino acids and Peptides	FALSE
159	NC(Cc1ccc(O)cc1)C(=O)O	Aminoacids	Small peptides	Amino acids and Peptides	FALSE
160	NC(Cc1ccccc1)C(=O)O	Aminoacids	Small peptides	Amino acids and Peptides	FALSE
162	NC(Cc1c[nH]c2ccccc12)C(=O)O	Aminoacids	Small peptides	Amino acids and Peptides	FALSE
27	O=C(O)C1CCCN1	Aminoacids, Dipeptides	Small peptides	Amino acids and Peptides	FALSE					6	7.3	5.7
40	OCC1OC(Oc2cc3c(OC4OC(CO)C(O)C(O)C4O)cc(O)cc3[o+]c2-c2ccc(O)c(O)c2)C(O)C(O)C1O	Anthocyanidins	Flavonoids	Shikimates and Phenylpropanoids	TRUE					1.5	2.555	2.28	6.335
41	CC1OC(Oc2cc3c(O)cc(O)cc3[o+]c2-c2cc(O)c(O)c(O)c2)C(O)C(O)C1O	Anthocyanidins	Flavonoids	Shikimates and Phenylpropanoids	TRUE
42	CC1OC(OCC2OC(Oc3cc4c(O)cc(O)cc4[o+]c3-c3ccc(O)c(O)c3)C(O)C(O)C2O)C(O)C(O)C1O	Anthocyanidins	Flavonoids	Shikimates and Phenylpropanoids	TRUE
43	COc1cc(-c2[o+]c3cc(O)cc(OC4OC(CO)C(O)C(O)C4O)c3cc2OC2OC(CO)C(O)C(O)C2O)cc(O)c1O	Anthocyanidins	Flavonoids	Shikimates and Phenylpropanoids	TRUE
44	COc1cc(-c2[o+]c3cc(O)cc(O)c3cc2OC2OC(COC3OC(C)C(O)C(O)C3O)C(O)C(O)C2O)cc(O)c1O	Anthocyanidins	Flavonoids	Shikimates and Phenylpropanoids	TRUE
45	COc1cc(-c2[o+]c3cc(O)cc(OC4OC(CO)C(O)C(O)C4O)c3cc2OC2OC(CO)C(O)C(O)C2O)ccc1O	Anthocyanidins	Flavonoids	Shikimates and Phenylpropanoids	TRUE
46	COc1cc(-c2[o+]c3cc(O)cc(OC4OC(CO)C(O)C(O)C4O)c3cc2OC2OC(CO)C(O)C(O)C2O)cc(OC)c1O	Anthocyanidins	Flavonoids	Shikimates and Phenylpropanoids	TRUE
48	OCC1OC(Oc2cc3c(O)cc(O)cc3[o+]c2-c2ccc(O)cc2)C(O)C(O)C1O	Anthocyanidins	Flavonoids	Shikimates and Phenylpropanoids	TRUE
49	COc1cc(-c2[o+]c3cc(O)cc(O)c3cc2OC2OC(CO)C(O)C(O)C2O)ccc1O	Anthocyanidins	Flavonoids	Shikimates and Phenylpropanoids	TRUE
45	COc1cc(-c2[o+]c3cc(O)cc(OC4OC(CO)C(O)C(O)C4O)c3cc2OC2OC(CO)C(O)C(O)C2O)ccc1O	Anthocyanidins	Flavonoids	Shikimates and Phenylpropanoids	TRUE
48	OCC1OC(Oc2cc3c(O)cc(O)cc3[o+]c2-c2ccc(O)cc2)C(O)C(O)C1O	Anthocyanidins	Flavonoids	Shikimates and Phenylpropanoids	TRUE
52	OCC1OC(Oc2cc3c(OC4OC(CO)C(O)C(O)C4O)cc(O)cc3[o+]c2-c2ccc(O)cc2)C(O)C(O)C1O	Anthocyanidins	Flavonoids	Shikimates and Phenylpropanoids	TRUE
109	Oc1cc(O)c2cc(O)c(-c3ccc(O)c(O)c3)[o+]c2c1	Anthocyanidins	Flavonoids	Shikimates and Phenylpropanoids	FALSE
115	O=c1cc2oc(-c3cc(O)c(O)c(O)c3)c(O[C@@H]3O[C@H](CO)[C@@H](O)[C@H](O)[C@H]3O)cc-2c(O[C@@H]2O[C@H](CO)[C@@H](O)[C@H](O)[C@H]2O)c1	Anthocyanidins	Flavonoids	Shikimates and Phenylpropanoids	TRUE
116	OCC1O[C@@H](Oc2cc3c(O)cc(O[C@@H]4OC(CO)[C@@H](O)[C@H](O)C4O)cc3[o+]c2-c2cc(O)c(O)c(O)c2)C(O)C(O)[C@@H]1O	Anthocyanidins	Flavonoids	Shikimates and Phenylpropanoids	TRUE
117	CC1O[C@@H](Oc2cc(O)cc3[o+]c(-c4cc(O)c(O)c(O)c4)c(O[C@@H]4OC(CO[C@@H]5OC(C)[C@H](O)[C@H](O)C5O)[C@H](O)C(O)C4O)cc23)C(O)[C@@H](O)[C@H]1O	Anthocyanidins	Flavonoids	Shikimates and Phenylpropanoids	TRUE
118	CCc1cc(-c2[o+]c3cc(O)cc(O)c3cc2OC2OC(OC3OC(C)C(O)C(O)C3O)C(O)C(O)C2O)ccc1O	Anthocyanidins	Flavonoids	Shikimates and Phenylpropanoids	TRUE
119	CC1O[C@@H](OC2[C@H](Oc3cc4c(O)cc(O[C@@H]5OC(COC(=O)CC(=O)O)[C@@H](O)[C@H](O)C5O)cc4[o+]c3-c3cc(O)c(O)c(O)c3)OC(CO)[C@@H](O)[C@@H]2O)[C@@H](O)C(O)[C@H]1O	Anthocyanidins	Flavonoids	Shikimates and Phenylpropanoids	TRUE
120	CC(=O)OCC1OC(Oc2cc3c(OC4OC(CO)C(O)C(O)C4O)cc(O)cc3[o+]c2-c2cc(O)c(O)c(O)c2)C(O)C(O)C1O	Anthocyanidins	Flavonoids	Shikimates and Phenylpropanoids	TRUE
121	COc1cc(-c2[o+]c3cc(O)cc(OC4OC(CO)C(O)C(O)C4O)c3cc2OC2OC(COC(C)=O)C(O)C(O)C2O)cc(O)c1O	Anthocyanidins	Flavonoids	Shikimates and Phenylpropanoids	TRUE
122	COc1cc(-c2[o+]c3cc(O)cc(OC4OC(CO)C(O)C(O)C4O)c3cc2OC2OC(COC(C)=O)C(O)C(O)C2O)cc(OC)c1O	Anthocyanidins	Flavonoids	Shikimates and Phenylpropanoids	TRUE
40	OCC1OC(Oc2cc3c(OC4OC(CO)C(O)C(O)C4O)cc(O)cc3[o+]c2-c2ccc(O)c(O)c2)C(O)C(O)C1O	Anthocyanidins	Flavonoids	Shikimates and Phenylpropanoids	TRUE
193	CC1=CC(=O)CC(C)(C)C1CCC(C)OC1OC(CO)C(O)C(O)C1O	Apocarotenoids(Îµ-)	Apocarotenoids	Terpenoids	TRUE
212	CC1=CC(=O)CC(C)(C)C1CCC(C)OC1OC(COC(=O)c2cc(O)c(O)c(O)c2)C(O)C(O)C1O	Apocarotenoids(Îµ-)	Apocarotenoids	Terpenoids	TRUE
158	C=C1C(=O)OC23C1CCC(C)C2CCC1(C)OC13	Cadinane sesquiterpenoids	Sesquiterpenoids	Terpenoids	FALSE
33	O=C(CCc1ccc(O)cc1)c1c(O)cc(O)c(C2OC(CO)C(O)C(O)C2O)c1O	Chalcones	Flavonoids	Shikimates and Phenylpropanoids	FALSE
183	O=C(CCc1ccc(O)cc1)c1c(O)cc(O)cc1O	Chalcones	Flavonoids	Shikimates and Phenylpropanoids	FALSE
201	O=C(CCc1ccc(O)cc1)c1c(O)cc(O)cc1OC1OC(CO)C(O)C(O)C1O	Chalcones	Flavonoids	Shikimates and Phenylpropanoids	TRUE
91	O=C(C=Cc1ccc(O)c(O)c1)OC1CC(O)(C(=O)O)CC(O)C1O	Cinnamic acids and derivatives	Phenylpropanoids (C6-C3)	Shikimates and Phenylpropanoids	FALSE
92	O=C(C=Cc1ccc(O)c(O)c1)OC(C(=O)O)C(O)C(=O)O	Cinnamic acids and derivatives	Phenylpropanoids (C6-C3)	Shikimates and Phenylpropanoids	FALSE
94	O=C(O)C=Cc1ccc(O)c(O)c1	Cinnamic acids and derivatives	Phenylpropanoids (C6-C3)	Shikimates and Phenylpropanoids	FALSE
97	O=C(O)C=Cc1ccc(O)cc1	Cinnamic acids and derivatives	Phenylpropanoids (C6-C3)	Shikimates and Phenylpropanoids	FALSE
98	COc1cc(C=CC(=O)O)ccc1O	Cinnamic acids and derivatives	Phenylpropanoids (C6-C3)	Shikimates and Phenylpropanoids	FALSE
99	O=C(C=Cc1ccc(O)c(O)c1)OC(Cc1ccc(O)c(O)c1)C(=O)O	Cinnamic acids and derivatives	Phenylpropanoids (C6-C3)	Shikimates and Phenylpropanoids	FALSE
105	O=C(O)C=Cc1ccccc1	Cinnamic acids and derivatives	Phenylpropanoids (C6-C3)	Shikimates and Phenylpropanoids	FALSE
131	C=CCc1cc(OC)c(OC2O[C@H](CO)[C@@H](O)[C@H](O)[C@H]2O)cc1OC	Cinnamic acids and derivatives	Phenylpropanoids (C6-C3)	Shikimates and Phenylpropanoids	TRUE
137	C=CCc1ccc(OC2OC(COC3OCC(O)C(O)C3O)C(O)C(O)C2O)c(OC)c1	Cinnamic acids and derivatives	Phenylpropanoids (C6-C3)	Shikimates and Phenylpropanoids	TRUE
186	O=C(C=Cc1ccc(O)cc1)OC1CC(O)(C(=O)O)CC(O)C1O	Cinnamic acids and derivatives	Phenylpropanoids (C6-C3)	Shikimates and Phenylpropanoids	FALSE
188	O=C(O)C=Cc1ccc(OC2OC(CO)C(O)C(O)C2O)cc1	Cinnamic acids and derivatives	Phenylpropanoids (C6-C3)	Shikimates and Phenylpropanoids	TRUE
91	O=C(C=Cc1ccc(O)c(O)c1)OC1CC(O)(C(=O)O)CC(O)C1O	Cinnamic acids and derivatives	Phenylpropanoids (C6-C3)	Shikimates and Phenylpropanoids	FALSE
190	O=C(C=Cc1ccc(O)cc1)OC(C(=O)O)C(O)C(O)C(O)C(=O)O	Cinnamic acids and derivatives	Phenylpropanoids (C6-C3)	Shikimates and Phenylpropanoids	FALSE
191	COc1cc(C=CC(=O)OC2CC(O)(C(=O)O)CC(O)C2O)ccc1O	Cinnamic acids and derivatives	Phenylpropanoids (C6-C3)	Shikimates and Phenylpropanoids	FALSE
208	O=C(C=Cc1ccc(O)cc1)OCC1OC(OC(=O)c2cc(O)c(O)c(O)c2)C(O)C(O)C1O	Cinnamic acids and derivatives	Phenylpropanoids (C6-C3)	Shikimates and Phenylpropanoids	TRUE
112	CC(C)=CCCC(C)[C@@]12CCC3(C)C=C[C@@]31COOC2	Cyclobisabolane sesquiterpenoids	Sesquiterpenoids	Terpenoids	FALSE
149	COc1cc(C(=O)O)ccc1OC(=O)c1ccc(OC2OC(CO)C(O)C(O)C2OC2OCC(O)(CO)C2O)c(OC)c1	Depsides	Aromatic polyketides	Polyketides	TRUE
87	O=C1c2c(O)cc(O)cc2OC(c2ccc(O)c(O)c2)C1OC1OC(CO)C(O)C(O)C1O	Dihydroflavonols	Flavonoids	Shikimates and Phenylpropanoids	TRUE
110	O=C1c2c(O)cc(O)cc2OC(c2ccc(O)c(O)c2)C1O	Dihydroflavonols	Flavonoids	Shikimates and Phenylpropanoids	FALSE
111	O=C1c2c(O)cc(O)cc2OC(c2ccc(O)cc2)C1O	Dihydroflavonols	Flavonoids	Shikimates and Phenylpropanoids	FALSE
132	O=C1c2c(O)cc(O)cc2OC(c2ccc(O)cc2)[C@H]1OC1OC(CO)C(O)C(O)C1O	Dihydroflavonols	Flavonoids	Shikimates and Phenylpropanoids	TRUE
142	O=C1c2c(O)cc(O)cc2OC(c2ccc(O)c(O)c2)C1OC1OC(CO)C(O)C(O)C1OC1OC(CO)C(O)C(O)C1O	Dihydroflavonols	Flavonoids	Shikimates and Phenylpropanoids	TRUE
151	COc1cc(O)c2c(c1)OC(c1ccc(O)c(O)c1)C(OC1OC(CO)C(O)C(O)C1O)C2=O	Dihydroflavonols	Flavonoids	Shikimates and Phenylpropanoids	TRUE
181	CC(C)(CO)C(O)C(=O)NCCC(=O)O	Dipeptides	Small peptides	Amino acids and Peptides	FALSE
1	OCC1OC(OC2(CO)OC(CO)C(O)C2O)C(O)C(O)C1O	Disaccharides	Saccharides	Carbohydrates	TRUE
37	OCC1OC(OC2OC(CO)C(O)C(O)C2O)C(O)C(O)C1O	Disaccharides	Saccharides	Carbohydrates	TRUE
180	CC1=C(CCC(C)OC2OC(COC3OCC(O)(CO)C3O)C(O)C(O)C2O)C(C)(C)CC(O)C1	Fatty acyl glycosides of mono- and disaccharides	Fatty acyl glycosides	Fatty acids	TRUE
202	CCCCCCCCOC1OC(COC2OCC(O)C(O)C2O)C(O)C(O)C1O	Fatty acyl glycosides of mono- and disaccharides	Fatty acyl glycosides	Fatty acids	TRUE
18	Oc1cc(O)c2c(c1)OC(c1ccc(O)c(O)c1)C(O)C2	Flavan-3-ols	Flavonoids	Shikimates and Phenylpropanoids	FALSE
55	O=C(OC1Cc2c(O)cc(O)cc2OC1c1ccc(O)c(O)c1)c1cc(O)c(O)c(O)c1	Flavan-3-ols	Flavonoids	Shikimates and Phenylpropanoids	FALSE
18	Oc1cc(O)c2c(c1)OC(c1ccc(O)c(O)c1)C(O)C2	Flavan-3-ols	Flavonoids	Shikimates and Phenylpropanoids	FALSE
148	Oc1ccc(C2Oc3cc(O)cc(O)c3CC2O)cc1	Flavan-3-ols	Flavonoids	Shikimates and Phenylpropanoids	FALSE
161	Oc1cc(O)c2c(c1)OC(c1cc(O)c(O)c(O)c1)C(O)C2	Flavan-3-ols	Flavonoids	Shikimates and Phenylpropanoids	FALSE
164	O=C(OC1Cc2c(O)cc(O)cc2OC1c1cc(O)c(O)c(O)c1)c1cc(O)c(O)c(O)c1	Flavan-3-ols	Flavonoids	Shikimates and Phenylpropanoids	FALSE
31	O=C1CC(c2ccc(O)cc2)Oc2cc(O)c(O)c(OC3OC(CO)C(O)C(O)C3O)c21	Flavanones	Flavonoids	Shikimates and Phenylpropanoids	TRUE
103	O=C1CC(c2ccc(O)cc2)Oc2cc(O)cc(O)c21	Flavanones	Flavonoids	Shikimates and Phenylpropanoids	FALSE
168	O=C1CC(c2ccc(O)cc2)Oc2cc(OC3OC(CO)C(O)C(O)C3O)cc(O)c21	Flavanones	Flavonoids	Shikimates and Phenylpropanoids	TRUE
177	O=C1CC(c2ccc(O)cc2)Oc2cc(O)c(C3OC(CO)C(O)C(O)C3O)c(O)c21	Flavanones	Flavonoids	Shikimates and Phenylpropanoids	FALSE
3	O=c1cc(-c2ccc(O)c(O)c2)oc2cc(O)c(C3OC(CO)C(O)C(O)C3O)c(O)c12	Flavones	Flavonoids	Shikimates and Phenylpropanoids	FALSE
36	O=c1cc(-c2ccc(O)cc2)oc2c(C3OC(CO)C(O)C(O)C3O)c(O)cc(O)c12	Flavones	Flavonoids	Shikimates and Phenylpropanoids	FALSE
61	O=C(OC1C(c2c(O)cc3oc(-c4ccc(O)c(O)c4)cc(=O)c3c2O)OC(CO)C(O)C1O)c1cc(O)c(O)c(O)c1	Flavones	Flavonoids	Shikimates and Phenylpropanoids	FALSE
62	O=C(OC1C(c2c(O)cc(O)c3c(=O)cc(-c4ccc(O)cc4)oc23)OC(CO)C(O)C1O)c1cc(O)c(O)c(O)c1	Flavones	Flavonoids	Shikimates and Phenylpropanoids	FALSE
63	O=C(OC1C(c2c(O)cc(O)c3c(=O)cc(-c4ccc(O)c(O)c4)oc23)OC(CO)C(O)C1O)c1cc(O)c(O)c(O)c1	Flavones	Flavonoids	Shikimates and Phenylpropanoids	FALSE
80	O=c1cc(-c2ccc(O)cc2)oc2cc(O)c(C3OC(CO)C(O)C(O)C3O)c(O)c12	Flavones	Flavonoids	Shikimates and Phenylpropanoids	FALSE
106	O=c1cc(-c2ccc(O)cc2)oc2cc(O)cc(O)c12	Flavones	Flavonoids	Shikimates and Phenylpropanoids	FALSE
108	O=c1cc(-c2ccc(O)c(O)c2)oc2cc(O)cc(O)c12	Flavones	Flavonoids	Shikimates and Phenylpropanoids	FALSE
124	O=C(OC1[C@H](c2c(O)c([C@@H]3O[C@H](CO)[C@@H](O)[C@H](O)[C@H]3O)c(O)c3c(=O)cc(-c4ccc(O)cc4)oc23)OC(CO)[C@@H](O)[C@@H]1O)c1cc(O)c(O)c(O)c1	Flavones	Flavonoids	Shikimates and Phenylpropanoids	FALSE
174	O=c1cc(-c2ccc(O)c(O)c2)oc2c(C3OC(CO)C(O)C(O)C3O)c(O)cc(O)c12	Flavones	Flavonoids	Shikimates and Phenylpropanoids	FALSE
203	O=c1cc(-c2ccc(OC3OC(CO)C(O)C(O)C3O)c(O)c2)oc2cc(O)cc(O)c12	Flavones	Flavonoids	Shikimates and Phenylpropanoids	TRUE
174	O=c1cc(-c2ccc(O)c(O)c2)oc2c(C3OC(CO)C(O)C(O)C3O)c(O)cc(O)c12	Flavones	Flavonoids	Shikimates and Phenylpropanoids	FALSE
213	O=C(O)CC(=O)OCC1OC(Oc2cc(O)c3c(=O)cc(-c4ccc(O)c(O)c4)oc3c2)C(O)C(O)C1O	Flavones	Flavonoids	Shikimates and Phenylpropanoids	TRUE
4	O=C(OC1C(Oc2c(-c3ccc(O)c(O)c3)oc3cc(O)cc(O)c3c2=O)OC(CO)C(O)C1O)c1cc(O)c(O)c(O)c1	Flavonols	Flavonoids	Shikimates and Phenylpropanoids	TRUE
6	CC1OC(Oc2cc(O)c3c(=O)c(OC4OC(CO)C(OC5OC(CO)C(O)C(O)C5O)C4O)c(-c4ccc(O)cc4)oc3c2)C(O)C(O)C1O	Flavonols	Flavonoids	Shikimates and Phenylpropanoids	TRUE
7	CC1OC(Oc2cc(O)c3c(=O)c(OC4OC(CO)C(O)C(O)C4OC4OC(C)C(O)C(O)C4O)c(-c4ccc(O)cc4)oc3c2)C(O)C(O)C1O	Flavonols	Flavonoids	Shikimates and Phenylpropanoids	TRUE
8	CC1OC(OCC2OC(Oc3c(-c4ccc(O)c(O)c4)oc4cc(O)cc(O)c4c3=O)C(O)C(O)C2O)C(OC2OCC(O)(CO)C2O)C(O)C1O	Flavonols	Flavonoids	Shikimates and Phenylpropanoids	TRUE
9	CC1OC(OCC2OC(Oc3c(-c4ccc(O)cc4)oc4cc(O)cc(O)c4c3=O)C(OC3OC(C)C(O)C(O)C3O)C(O)C2O)C(O)C(O)C1O	Flavonols	Flavonoids	Shikimates and Phenylpropanoids	TRUE
10	CC1OC(OCC2OC(Oc3c(-c4ccc(O)c(O)c4)oc4cc(O)cc(O)c4c3=O)C(OC3OC(C)C(O)C(O)C3O)C(O)C2O)C(O)C(O)C1O	Flavonols	Flavonoids	Shikimates and Phenylpropanoids	TRUE
12	O=c1c(OC2OC(CO)C(O)C(O)C2O)c(-c2ccc(O)c(O)c2)oc2cc(O)cc(O)c12	Flavonols	Flavonoids	Shikimates and Phenylpropanoids	TRUE
47	CC1OC(OCC2OC(Oc3c(-c4cc(O)c(O)c(O)c4)oc4cc(O)cc(O)c4c3=O)C(O)C(O)C2O)C(O)C(O)C1O	Flavonols	Flavonoids	Shikimates and Phenylpropanoids	TRUE
53	O=c1c(O)c(-c2cc(O)c(O)c(O)c2)oc2cc(O)cc(O)c12	Flavonols	Flavonoids	Shikimates and Phenylpropanoids	FALSE
54	O=c1c(O)c(-c2ccc(O)cc2)oc2cc(O)cc(O)c12	Flavonols	Flavonoids	Shikimates and Phenylpropanoids	FALSE
56	CC1OC(Oc2c(-c3cc(O)c(O)c(O)c3)oc3cc(O)cc(O)c3c2=O)C(O)C(O)C1O	Flavonols	Flavonoids	Shikimates and Phenylpropanoids	TRUE
57	O=c1c(OC2OC(CO)C(O)C(O)C2O)c(-c2ccc([O-])c(O)c2)oc2cc(O)cc(O)c12	Flavonols	Flavonoids	Shikimates and Phenylpropanoids	TRUE
59	O=c1c(OC2OC(CO)C(O)C(O)C2O)c(-c2ccc(O)cc2)oc2cc(O)cc(O)c12	Flavonols	Flavonoids	Shikimates and Phenylpropanoids	TRUE
60	O=c1c(O)c(-c2ccc(O)cc2)oc2cc(OC3OC(CO)C(O)C(O)C3O)cc(O)c12	Flavonols	Flavonoids	Shikimates and Phenylpropanoids	TRUE
64	O=c1c(O)c(-c2ccc(O)c(O)c2)oc2cc(OC3OC(CO)C(O)C(O)C3O)cc(O)c12	Flavonols	Flavonoids	Shikimates and Phenylpropanoids	TRUE
12	O=c1c(OC2OC(CO)C(O)C(O)C2O)c(-c2ccc(O)c(O)c2)oc2cc(O)cc(O)c12	Flavonols	Flavonoids	Shikimates and Phenylpropanoids	TRUE
66	O=c1c(O)c(-c2cc(O)c(O)c(O)c2)oc2cc(OC3OC(CO)C(O)C(O)C3O)cc(O)c12	Flavonols	Flavonoids	Shikimates and Phenylpropanoids	TRUE
67	O=c1c(OC2OC(CO)C(O)C(O)C2O)c(-c2cc(O)c(O)c(O)c2)oc2cc(O)cc(O)c12	Flavonols	Flavonoids	Shikimates and Phenylpropanoids	TRUE
107	O=c1c(OC2OC(CO)C(O)C2O)c(-c2ccc(O)c(O)c2)oc2cc(O)cc(O)c12	Flavonols	Flavonoids	Shikimates and Phenylpropanoids	TRUE
123	O=c1c(OC2OCC(O)C(O)C2O)c(-c2ccc(O)c(O)c2)oc2cc(O)ccc12	Flavonols	Flavonoids	Shikimates and Phenylpropanoids	TRUE
167	CC1OC(OCC2OC(Oc3c(-c4ccc(O)c(O)c4)oc4cc(O)cc(O)c4c3=O)C(O)C(O)C2O)C(O)C(O)C1O	Flavonols	Flavonoids	Shikimates and Phenylpropanoids	TRUE
169	CC1OC(OC2C(Oc3c(-c4ccc(O)cc4)oc4cc(O)cc(O)c4c3=O)OC(CO)C(O)C2O)C(O)C(O)C1O	Flavonols	Flavonoids	Shikimates and Phenylpropanoids	TRUE
59	O=c1c(OC2OC(CO)C(O)C(O)C2O)c(-c2ccc(O)cc2)oc2cc(O)cc(O)c12	Flavonols	Flavonoids	Shikimates and Phenylpropanoids	TRUE
67	O=c1c(OC2OC(CO)C(O)C(O)C2O)c(-c2cc(O)c(O)c(O)c2)oc2cc(O)cc(O)c12	Flavonols	Flavonoids	Shikimates and Phenylpropanoids	TRUE
172	O=c1c(O)c(-c2ccc(O)c(O)c2)oc2cc(O)cc(O)c12	Flavonols	Flavonoids	Shikimates and Phenylpropanoids	FALSE
196	O=c1c(OC2OCC(O)C(O)C2O)c(-c2ccc(O)cc2)oc2cc(O)cc(O)c12	Flavonols	Flavonoids	Shikimates and Phenylpropanoids	TRUE
196	O=c1c(OC2OCC(O)C(O)C2O)c(-c2ccc(O)cc2)oc2cc(O)cc(O)c12	Flavonols	Flavonoids	Shikimates and Phenylpropanoids	TRUE
107	O=c1c(OC2OC(CO)C(O)C2O)c(-c2ccc(O)c(O)c2)oc2cc(O)cc(O)c12	Flavonols	Flavonoids	Shikimates and Phenylpropanoids	TRUE
204	O=c1c(OC2OCC(O)C(O)C2O)c(-c2cc(O)c(O)c(O)c2)oc2cc(O)cc(O)c12	Flavonols	Flavonoids	Shikimates and Phenylpropanoids	TRUE
59	O=c1c(OC2OC(CO)C(O)C(O)C2O)c(-c2ccc(O)cc2)oc2cc(O)cc(O)c12	Flavonols	Flavonoids	Shikimates and Phenylpropanoids	TRUE
12	O=c1c(OC2OC(CO)C(O)C(O)C2O)c(-c2ccc(O)c(O)c2)oc2cc(O)cc(O)c12	Flavonols	Flavonoids	Shikimates and Phenylpropanoids	TRUE
207	O=c1c(O)c(-c2ccc(OC3OC(CO)C(O)C(O)C3O)cc2)oc2cc(O)cc(O)c12	Flavonols	Flavonoids	Shikimates and Phenylpropanoids	TRUE
211	CC(=O)OCC1OC(Oc2c(-c3ccc(O)c(O)c3)oc3cc(O)cc(O)c3c2=O)C(O)C(O)C1O	Flavonols	Flavonoids	Shikimates and Phenylpropanoids	TRUE
216	O=C(C=Cc1ccc(O)cc1)OCC1OC(Oc2c(-c3ccc(O)cc3)oc3cc(O)cc(O)c3c2=O)C(O)C(O)C1O	Flavonols	Flavonoids	Shikimates and Phenylpropanoids	TRUE
217	CC(O)(CC(=O)O)CC(=O)OCC1OC(Oc2c(-c3ccc(O)cc3)oc3cc(O)cc(O)c3c2=O)C(O)C(O)C1O	Flavonols	Flavonoids	Shikimates and Phenylpropanoids	TRUE
218	CC1OC(OCC2OC(Oc3c(-c4ccc(O)cc4)oc4cc(O)cc(O)c4c3=O)C(O)C(O)C2O)C(O)C(O)C1O	Flavonols	Flavonoids	Shikimates and Phenylpropanoids	TRUE
2	O=C(OCC1OC(O)C2OC(=O)c3cc(O)c(O)c(O)c3-c3c(cc(O)c(O)c3O)C(=O)OC2C1O)c1cc(O)c(O)c(O)c1	Gallotannins	Phenolic acids (C6-C1)	Shikimates and Phenylpropanoids	TRUE
5	O=C(OCC1OC(OC(=O)c2cc(O)c(O)c(O)c2)C(O)C(OC(=O)c2cc(O)c(O)c(O)c2)C1O)c1cc(O)c(O)c(O)c1	Gallotannins	Phenolic acids (C6-C1)	Shikimates and Phenylpropanoids	TRUE
11	O=C(OCC1OC(OC(=O)c2cc(O)c(O)c(O)c2)C(OC(=O)c2cc(O)c(O)c(O)c2)C(OC(=O)c2cc(O)c(O)c(O)c2)C1O)c1cc(O)c(O)c(O)c1	Gallotannins	Phenolic acids (C6-C1)	Shikimates and Phenylpropanoids	TRUE
13	O=C(OCC1OC(OC(=O)c2cc(O)c(O)c(O)c2)C(OC(=O)c2cc(O)c(O)c(O)c2)C(OC(=O)c2cc(O)c(O)c(O)c2)C1OC(=O)c1cc(O)c(O)c(O)c1)c1cc(O)c(O)c(O)c1	Gallotannins	Phenolic acids (C6-C1)	Shikimates and Phenylpropanoids	TRUE
14	O=C(OC1OC2COC(=O)c3cc(O)c(O)c(O)c3-c3c(cc(O)c(O)c3O)C(=O)OC3C2OC(=O)C24C(=O)CC(O)(OC25C(=O)OC2C(O)COC25O)C2(O)Oc5c(O)c(O)cc(c5C24)C(=O)OC13)c1cc(O)c(O)c(O)c1	Gallotannins	Phenolic acids (C6-C1)	Shikimates and Phenylpropanoids	TRUE
25	O=C(O)CC1C(=O)OC2C3COC(=O)c4cc(O)c(O)c(O)c4-c4c(cc(O)c(O)c4O)C(=O)OC2C(OC(=O)c2cc(O)c(O)c4c2C1C(O)(C(=O)O)O4)C(OC(=O)c1cc(O)c(O)c(O)c1)O3	Gallotannins	Phenolic acids (C6-C1)	Shikimates and Phenylpropanoids	TRUE
58	O=C(O)CC1C(=O)OC2C3COC(=O)c4cc(O)c(O)c(O)c4-c4c(cc(O)c(O)c4O)C(=O)OC2C(OC(=O)c2cc(O)c(O)c4c2C1C(O)C(=O)O4)C(OC(=O)c1cc(O)c(O)c(O)c1)O3	Gallotannins	Phenolic acids (C6-C1)	Shikimates and Phenylpropanoids	TRUE
69	O=c1oc2c(O)c(O)cc3c(=O)oc4c(O)c(O)cc1c4c23	Gallotannins	Phenolic acids (C6-C1)	Shikimates and Phenylpropanoids	FALSE
79	O=C(OC1OC(CO)C(O)C2OC(=O)c3cc(O)c(O)c(O)c3-c3c(cc(O)c(O)c3O)C(=O)OC12)c1cc(O)c(O)c(O)c1	Gallotannins	Phenolic acids (C6-C1)	Shikimates and Phenylpropanoids	TRUE
81	O=C(OC1OC2COC(=O)c3cc(O)c(O)c(O)c3-c3c(cc(O)c(O)c3O)C(=O)OC3C2OC(=O)C2(O)CC(O)C(=O)C2c2c(cc(O)c(O)c2O)C(=O)OC13)c1cc(O)c(O)c(O)c1	Gallotannins	Phenolic acids (C6-C1)	Shikimates and Phenylpropanoids	TRUE
83	O=Cc1oc(=O)c2cc(O)c(O)c(O)c2c1C(CC(=O)O)C(=O)OC1C(OC(=O)c2cc(O)c(O)c(O)c2)OC(CO)C(O)C1O	Gallotannins	Phenolic acids (C6-C1)	Shikimates and Phenylpropanoids	TRUE
84	O=C(OC1OC2COC(=O)c3cc(O)c(O)c(O)c3-c3c(cc(O)c(O)c3O)C(=O)OC2C(O)C1O)c1cc(O)c(O)c(O)c1	Gallotannins	Phenolic acids (C6-C1)	Shikimates and Phenylpropanoids	TRUE
85	O=C(OC1OC2COC(=O)c3cc(O)c(O)c(O)c3-c3c(cc(O)c(O)c3O)C(=O)OC(C2O)C1O)c1cc(O)c(O)c(O)c1	Gallotannins	Phenolic acids (C6-C1)	Shikimates and Phenylpropanoids	TRUE
129	O=C(O[C@@H]1O[C@H](CO)[C@@H]2[CH][C@H]1OC(=O)c1cc(O)c(O)c3c1C1C(O)(CC(O)C1(O)O3)C(=O)O2)c1cc(O)c(O)c(O)c1	Gallotannins	Phenolic acids (C6-C1)	Shikimates and Phenylpropanoids	TRUE
138	O=C(O)c1cc(O)c(O)cc1Oc1c(C(=O)O)cc(O)c(O)c1O	Gallotannins	Phenolic acids (C6-C1)	Shikimates and Phenylpropanoids	FALSE
141	O=C(O)CC1(O)C(=O)OC2C3COC(=O)c4cc(O)c(O)c(O)c4-c4c(cc(O)c(O)c4O)C(=O)OC2C(OC(=O)c2cc(O)c(O)c4c2C1C(O)C(=O)O4)C(OC(=O)c1cc(O)c(O)c(O)c1)O3	Gallotannins	Phenolic acids (C6-C1)	Shikimates and Phenylpropanoids	TRUE
85	O=C(OC1OC2COC(=O)c3cc(O)c(O)c(O)c3-c3c(cc(O)c(O)c3O)C(=O)OC(C2O)C1O)c1cc(O)c(O)c(O)c1	Gallotannins	Phenolic acids (C6-C1)	Shikimates and Phenylpropanoids	TRUE
154	O=C(OC1OC2COC(=O)c3cc(O)c(O)c(O)c3-c3c(cc(O)c(O)c3O)C(=O)OC3C2OC(=O)C24CC5(O)OC6(OCC(O)C6O)C2OC2(O)C4c4c(cc(O)c(O)c4OC52O)C(=O)OC13)c1cc(O)c(O)c(O)c1	Gallotannins	Phenolic acids (C6-C1)	Shikimates and Phenylpropanoids	TRUE
165	O=C(O)CC1C(=O)OC2C(CO)OC(OC(=O)c3cc(O)c(O)c(O)c3)C(OC(=O)c3cc(O)c(O)c4c3C1C(O)C(=O)O4)C2O	Gallotannins	Phenolic acids (C6-C1)	Shikimates and Phenylpropanoids	TRUE
166	O=C(OCC1OC(OC(=O)c2cc(O)c(O)c(O)c2)C(OC(=O)c2cc(O)c(O)c(O)c2)C(O)C1O)c1cc(O)c(O)c(O)c1	Gallotannins	Phenolic acids (C6-C1)	Shikimates and Phenylpropanoids	TRUE
175	O=C1OC2C(OC(=O)c3cc(O)c(O)c(O)c3)OC3COC(=O)c4cc(O)c(O)c(O)c4-c4c(cc(O)c(O)c4O)C(=O)OC2C3OC(=O)c2cc(O)c(O)c3c2C2C1=CC(=O)C(O)(O)C2(O)O3	Gallotannins	Phenolic acids (C6-C1)	Shikimates and Phenylpropanoids	TRUE
176	O=C1OC2C3COC(=O)c4cc(O)c(O)c(O)c4-c4c(cc(O)c(O)c4O)C(=O)OC2C(OC(=O)c2cc(O)c(O)c4c2C2C1=CC(=O)C(O)(O4)C2(O)O)C(OC(=O)c1cc(O)c(O)c(O)c1)O3	Gallotannins	Phenolic acids (C6-C1)	Shikimates and Phenylpropanoids	TRUE
187	O=C(OCC1OCC(OC(=O)c2cc(O)c(O)c(O)c2)C(O)C1O)c1cc(O)c(O)c(O)c1	Gallotannins	Phenolic acids (C6-C1)	Shikimates and Phenylpropanoids	FALSE
198	O=C(OC1OC2COC(=O)c3cc(O)c(O)c(O)c3-c3c(cc(O)c(O)c3O)C(=O)OC3C2OC(=O)C2(O)CC(O)C4(O)Oc5c(O)c(O)cc(c5C24)C(=O)OC13)c1cc(O)c(O)c(O)c1	Gallotannins	Phenolic acids (C6-C1)	Shikimates and Phenylpropanoids	TRUE
210	O=C(OCC1OC(OC(=O)c2cc(O)c(O)c(O)c2)C(O)C(O)C1O)c1cc(O)c(O)c(O)c1	Gallotannins	Phenolic acids (C6-C1)	Shikimates and Phenylpropanoids	TRUE
179	O=C(O)C(O)C(O)C(O)C(O)C(=O)O	Hydroxy fatty acids	Fatty Acids and Conjugates	Fatty acids	FALSE
135	O=C(OC1OC(COC2OCC(O)(CO)C2O)C(O)C(O)C1O)c1ccc(O)cc1	Iridoids monoterpenoids	Monoterpenoids	Terpenoids	TRUE
150	CC(=O)OCC1=CC2OC(=O)C3=COC(OC4OC(COC(C)=O)C(OC(C)=O)C(OC(C)=O)C4OC(C)=O)C1C32	Iridoids monoterpenoids	Monoterpenoids	Terpenoids	TRUE
104	O=c1c(-c2ccc(O)cc2)coc2cc(O)ccc12	Isoflavones	Isoflavonoids	Shikimates and Phenylpropanoids	FALSE
178	COc1ccc(-c2coc3cc(OC4OC(CO)C(O)C(O)C4O)ccc3c2=O)cc1	Isoflavones	Isoflavonoids	Shikimates and Phenylpropanoids	TRUE
163	CC(=O)CCC1=C(C)C(OC2OC(CO)C(O)C(O)C2O)C(O)CC1(C)C	Megastigmanes	Apocarotenoids	Terpenoids	TRUE
194	CC1=C(CCC(C)OC2OC(CO)C(O)C(O)C2O)C(C)(C)CC(O)C1	Megastigmanes	Apocarotenoids	Terpenoids	TRUE
195	CC(O)CCC1C(COC2OC(CO)C(O)C(O)C2O)CC(O)CC1(C)C	Megastigmanes	Apocarotenoids	Terpenoids	TRUE
101	Cc1ccc(C(C)C)c(O)c1	Menthane monoterpenoids	Monoterpenoids	Terpenoids	FALSE
26	OC1CC(O)C(O)CO1	Monosaccharides	Saccharides	Carbohydrates	TRUE
22	O=C1OCc2cc3cccc(OC4OC(CO)C(O)C(O)C4O)c3c(O)c21	Naphthalenes and derivatives	Naphthalenes	Polyketides	TRUE
102	CCCCCC=CC=CC(O)CCCCCCCC(=O)O	Other Octadecanoids	Octadecanoids	Fatty acids	FALSE
90	OCCc1ccc(O)c(O)c1	Phenylethanoids	Phenylethanoids (C6-C2)	Shikimates and Phenylpropanoids	FALSE
139	OC1COC(OCC2OC(OCCc3ccccc3)C(O)C(O)C2O)C(O)C1O	Phenylethanoids	Phenylethanoids (C6-C2)	Shikimates and Phenylpropanoids	TRUE
185	OCC1OC(OCCc2ccccc2)C(O)C(O)C1O	Phenylethanoids	Phenylethanoids (C6-C2)	Shikimates and Phenylpropanoids	TRUE
144	COc1cc(O)c2c(=O)c3c(OC4OC(COC5OC(CO)C(O)C(O)C5O)C(O)C(O)C4O)ccc(O)c3oc2c1	Plant xanthones	Xanthones	Shikimates and Phenylpropanoids	TRUE
152	Oc1ccc(C2Oc3c(c(O)cc4c3C3c5c(O)cc(O)cc5OC(c5ccc(O)cc5)(O4)C3O)CC2O)cc1	Proanthocyanins	Flavonoids	Shikimates and Phenylpropanoids	FALSE
214	Oc1cc(O)c2c(c1)OC(c1ccc(O)c(O)c1)C(O)C2c1c(O)cc(O)c2c1OC(c1ccc(O)c(O)c1)C(O)C2	Proanthocyanins	Flavonoids	Shikimates and Phenylpropanoids	FALSE
214	Oc1cc(O)c2c(c1)OC(c1ccc(O)c(O)c1)C(O)C2c1c(O)cc(O)c2c1OC(c1ccc(O)c(O)c1)C(O)C2	Proanthocyanins	Flavonoids	Shikimates and Phenylpropanoids	FALSE
16	Nc1ncnc2c1ncn2C1OC(CO)C(O)C1O	Purine nucleos(t)ides	Nucleosides	Carbohydrates	FALSE
17	Nc1ncnc2c1ncn2C1OC2COP(=O)([O-])OC2C1O	Purine nucleos(t)ides	Nucleosides	Carbohydrates	FALSE
30	Cn1c(N)nc2c(ncn2C2OC3COP(=O)(O)OC3C2O)c1=O	Purine nucleos(t)ides	Nucleosides	Carbohydrates	FALSE
32	NC(=O)c1cccnc1	Pyridine alkaloids	Nicotinic acid alkaloids	Alkaloids	FALSE
15	COc1c(OS(=O)(=O)O)c(OC)c2ccc(=O)oc2c1O	Simple coumarins	Coumarins	Shikimates and Phenylpropanoids	FALSE
20	COc1cc2ccc(=O)oc2c(O)c1O	Simple coumarins	Coumarins	Shikimates and Phenylpropanoids	FALSE
21	COc1cc2ccc(=O)oc2c(OC2OC(CO)C(O)C(O)C2O)c1O	Simple coumarins	Coumarins	Shikimates and Phenylpropanoids	TRUE
23	COc1cc2ccc(=O)oc2cc1OC1OC(COC2OCC(O)(CO)C2O)C(O)C(O)C1O	Simple coumarins	Coumarins	Shikimates and Phenylpropanoids	TRUE
24	COc1cc2ccc(=O)oc2c(OC)c1O	Simple coumarins	Coumarins	Shikimates and Phenylpropanoids	FALSE
28	COc1cc2oc(=O)ccc2cc1OC1OC(CO)C(O)C(O)C1O	Simple coumarins	Coumarins	Shikimates and Phenylpropanoids	TRUE
35	COc1cc2ccc(=O)oc2cc1O	Simple coumarins	Coumarins	Shikimates and Phenylpropanoids	FALSE
38	COc1c(O)cc2oc(=O)ccc2c1OC	Simple coumarins	Coumarins	Shikimates and Phenylpropanoids	FALSE
68	COc1c(OC(C)=O)cc2oc(=O)ccc2c1OC	Simple coumarins	Coumarins	Shikimates and Phenylpropanoids	FALSE
70	COc1cc2oc(=O)ccc2c(OC)c1OC	Simple coumarins	Coumarins	Shikimates and Phenylpropanoids	FALSE
71	O=c1ccc2cc(O)c(O)c(O)c2o1	Simple coumarins	Coumarins	Shikimates and Phenylpropanoids	FALSE
72	COc1c(O)cc2ccc(=O)oc2c1O	Simple coumarins	Coumarins	Shikimates and Phenylpropanoids	FALSE
73	COc1cc2ccc(=O)oc2c(O)c1OC	Simple coumarins	Coumarins	Shikimates and Phenylpropanoids	FALSE
74	COc1c(O)c(OC)c2ccc(=O)oc2c1O	Simple coumarins	Coumarins	Shikimates and Phenylpropanoids	FALSE
75	COc1c(OC)c(OC)c2oc(=O)ccc2c1OC	Simple coumarins	Coumarins	Shikimates and Phenylpropanoids	FALSE
76	COc1cc2oc(=O)ccc2c(OC)c1O	Simple coumarins	Coumarins	Shikimates and Phenylpropanoids	FALSE
77	COc1cc2oc(=O)ccc2c(O)c1O	Simple coumarins	Coumarins	Shikimates and Phenylpropanoids	FALSE
78	COc1c(OC)c(O)c2oc(=O)ccc2c1OC	Simple coumarins	Coumarins	Shikimates and Phenylpropanoids	FALSE
86	COc1cc(OC)c2ccc(=O)oc2c1OC	Simple coumarins	Coumarins	Shikimates and Phenylpropanoids	FALSE
88	COc1cc2ccc(=O)oc2c(O)c1OC1OC(CO)C(O)C(O)C1O	Simple coumarins	Coumarins	Shikimates and Phenylpropanoids	TRUE
113	O=c1oc2c(O)c(OC3OC(COC4OC(CO)C(O)C(O)C4O)C(O)C(O)C3O)cc3c(=O)oc4c(O)c(O)cc1c4c23	Simple coumarins	Coumarins	Shikimates and Phenylpropanoids	TRUE
126	O=c1ccc2c(O)c(O)c(OS(=O)(=O)O)cc2o1	Simple coumarins	Coumarins	Shikimates and Phenylpropanoids	FALSE
127	COc1c(O)c(OC)c2ccc(=O)oc2c1S(=O)(=O)O	Simple coumarins	Coumarins	Shikimates and Phenylpropanoids	FALSE
128	O=CCc1c2c3c(cc(O)c(O)c3oc1=O)C(=O)OC2	Simple coumarins	Coumarins	Shikimates and Phenylpropanoids	FALSE
130	CC(=O)Cc1c2c3c(cc(O)c(O)c3oc1=O)C(=O)OC2	Simple coumarins	Coumarins	Shikimates and Phenylpropanoids	FALSE
133	O=c1ccc2cc(O)c(O)c(O[SH](=O)=O)c2o1	Simple coumarins	Coumarins	Shikimates and Phenylpropanoids	FALSE
134	COc1cc2oc(=O)ccc2cc1O[C@@H]1OC(CO)C(O)C(O)C1O	Simple coumarins	Coumarins	Shikimates and Phenylpropanoids	TRUE
29	COC(=O)c1cc(O)c(O)c(O)c1	Simple phenolic acids	Phenolic acids (C6-C1)	Shikimates and Phenylpropanoids	FALSE
34	O=Cc1ccc(O)c(O)c1	Simple phenolic acids	Phenolic acids (C6-C1)	Shikimates and Phenylpropanoids	FALSE
39	COc1cc(C=O)ccc1O	Simple phenolic acids	Phenolic acids (C6-C1)	Shikimates and Phenylpropanoids	FALSE
89	O=C(O)c1ccc(O)c(O)c1	Simple phenolic acids	Phenolic acids (C6-C1)	Shikimates and Phenylpropanoids	FALSE
93	O=C(O)c1cc(O)ccc1O	Simple phenolic acids	Phenolic acids (C6-C1)	Shikimates and Phenylpropanoids	FALSE
95	COc1cc(C(=O)O)cc(OC)c1O	Simple phenolic acids	Phenolic acids (C6-C1)	Shikimates and Phenylpropanoids	FALSE
96	COc1cc(C=O)cc(OC)c1O	Simple phenolic acids	Phenolic acids (C6-C1)	Shikimates and Phenylpropanoids	FALSE
100	O=C(O)c1ccccc1	Simple phenolic acids	Phenolic acids (C6-C1)	Shikimates and Phenylpropanoids	FALSE
114	COC1OC(OC(=O)c2cc(O)c(O)c(O)c2)C(O)C(O)C1O	Simple phenolic acids	Phenolic acids (C6-C1)	Shikimates and Phenylpropanoids	TRUE
136	O=C(O)c1cc(O)c(OC2OC(COS(=O)(=O)[O-])C(O)C(O)C2O)c(O)c1	Simple phenolic acids	Phenolic acids (C6-C1)	Shikimates and Phenylpropanoids	TRUE
173	O=C(O)c1cc(O)c(O)c(O)c1	Simple phenolic acids	Phenolic acids (C6-C1)	Shikimates and Phenylpropanoids	FALSE
192	O=C(OCC(O)COC1OC(C(=O)O)C(O)C(O)C1O)c1ccccc1	Simple phenolic acids	Phenolic acids (C6-C1)	Shikimates and Phenylpropanoids	TRUE
182	CCCCCCC=CCCCCCCCC(=O)O	Unsaturated fatty acids	Fatty Acids and Conjugates	Fatty acids	FALSE
19	Nc1nc(=O)c2ncn(C3OC4COP(=O)(O)OC4C3O)c2[nH]1		Pseudoalkaloids	Alkaloids	FALSE
82	O=C(O)CC1C(=O)OC2C(CO)OC(OC(=O)c3cc(O)c(O)c(O)c3)C(OC(=O)c3cc(O)c(O)c4c3C1C(=O)O4)C2O		Coumarins	Shikimates and Phenylpropanoids	TRUE
125	O=C(C(=O)C(O)C(O)C(O)C(O)CO)c1ccc(O)c(O)c1			Shikimates and Phenylpropanoids	FALSE
147	O=C(O)Cc1ccccc1			Shikimates and Phenylpropanoids	FALSE
153	COc1cc(C(C)=O)ccc1OC1OC(COC2OCC(O)C(O)C2O)C(O)C(O)C1O				TRUE
157	CC(=O)c1ccc2oc(C(C)(C)O)cc2c1		Meroterpenoids	Terpenoids	FALSE
199	OCC1(O)COC(OCC2OC(OCc3ccccc3)C(O)C(O)C2O)C1O			Shikimates and Phenylpropanoids	TRUE

## Sheet: Table B All Protein Scores
PROT	SCORE	Reviewed	Entry Name	Protein names	Gene Names
Q9UBF8	0.945555	reviewed	PI4KB_HUMAN	Phosphatidylinositol 4-kinase beta (PI4K-beta) (PI4Kbeta) (PtdIns 4-kinase beta) (EC 2.7.1.67) (NPIK) (PI4K92) (PI4KIII)	PI4KB PIK4CB
P49840	0.934733	reviewed	GSK3A_HUMAN	Glycogen synthase kinase-3 alpha (GSK-3 alpha) (EC 2.7.11.26) (Serine/threonine-protein kinase GSK3A) (EC 2.7.11.1)	GSK3A
P25103	0.925665	reviewed	NK1R_HUMAN	Substance-P receptor (SPR) (NK-1 receptor) (NK-1R) (Tachykinin receptor 1)	TACR1 NK1R TAC1R
P29275	0.917497	reviewed	AA2BR_HUMAN	Adenosine receptor A2b	ADORA2B
P08908	0.913359	reviewed	5HT1A_HUMAN	5-hydroxytryptamine receptor 1A (5-HT-1A) (5-HT1A) (G-21) (Serotonin receptor 1A)	HTR1A ADRB2RL1 ADRBRL1
P07477	0.912421	reviewed	TRY1_HUMAN	Serine protease 1 (EC 3.4.21.4) (Anionic trypsin I) (Anionic trypsin-I) (Beta-trypsin) (Cationic trypsinogen) (Pretrypsinogen I) (Trypsin I) (Trypsin-1) [Cleaved into: Alpha-trypsin chain 1; Alpha-trypsin chain 2]	PRSS1 TRP1 TRY1 TRYP1
P19099	0.912177	reviewed	C11B2_HUMAN	Cytochrome P450 11B2, mitochondrial (Aldosterone synthase) (ALDOS) (Aldosterone-synthesizing enzyme) (CYPXIB2) (Corticosterone 18-monooxygenase, CYP11B2) (EC 1.14.15.5) (Cytochrome P-450Aldo) (Cytochrome P-450C18) (Steroid 11-beta-hydroxylase, CYP11B2) (EC 1.14.15.4) (Steroid 18-hydroxylase)	CYP11B2
Q92847	0.910984	reviewed	GHSR_HUMAN	Growth hormone secretagogue receptor type 1 (GHS-R) (GH-releasing peptide receptor) (GHRP) (Ghrelin receptor)	GHSR
P05093	0.909648	reviewed	CP17A_HUMAN	Steroid 17-alpha-hydroxylase/17,20 lyase (EC 1.14.14.19) (17-alpha-hydroxyprogesterone aldolase) (EC 1.14.14.32) (CYPXVII) (Cytochrome P450 17A1) (Cytochrome P450-C17) (Cytochrome P450c17) (Steroid 17-alpha-monooxygenase)	CYP17A1 CYP17 S17AH
O95180	0.90886	reviewed	CAC1H_HUMAN	Voltage-dependent T-type calcium channel subunit alpha-1H (Low-voltage-activated calcium channel alpha1 3.2 subunit) (Voltage-gated calcium channel subunit alpha Cav3.2)	CACNA1H
Q9Y243	0.907684	reviewed	AKT3_HUMAN	RAC-gamma serine/threonine-protein kinase (EC 2.7.11.1) (Protein kinase Akt-3) (Protein kinase B gamma) (PKB gamma) (RAC-PK-gamma) (STK-2)	AKT3 PKBG
P04035	0.905853	reviewed	HMDH_HUMAN	3-hydroxy-3-methylglutaryl-coenzyme A reductase (HMG-CoA reductase) (EC 1.1.1.34)	HMGCR
P32238	0.904658	reviewed	CCKAR_HUMAN	Cholecystokinin receptor type A (CCK-A receptor) (CCK-AR) (Cholecystokinin-1 receptor) (CCK1-R)	CCKAR CCKRA
P42892	0.904443	reviewed	ECE1_HUMAN	Endothelin-converting enzyme 1 (ECE-1) (EC 3.4.24.71)	ECE1
P29317	0.900221	reviewed	EPHA2_HUMAN	Ephrin type-A receptor 2 (EC 2.7.10.1) (Epithelial cell kinase) (Tyrosine-protein kinase receptor ECK)	EPHA2 ECK
Q04609	0.897385	reviewed	FOLH1_HUMAN	Glutamate carboxypeptidase 2 (EC 3.4.17.21) (Cell growth-inhibiting gene 27 protein) (Folate hydrolase 1) (Folylpoly-gamma-glutamate carboxypeptidase) (FGCP) (Glutamate carboxypeptidase II) (GCPII) (Membrane glutamate carboxypeptidase) (mGCP) (N-acetylated-alpha-linked acidic dipeptidase I) (NAALADase I) (Prostate-specific membrane antigen) (PSM) (PSMA) (Pteroylpoly-gamma-glutamate carboxypeptida…	FOLH1 FOLH NAALAD1 PSM PSMA GIG27
Q9Y233	0.893009	reviewed	PDE10_HUMAN	cAMP and cAMP-inhibited cGMP 3',5'-cyclic phosphodiesterase 10A (EC 3.1.4.17)	PDE10A
P08631	0.892057	reviewed	HCK_HUMAN	Tyrosine-protein kinase HCK (EC 2.7.10.2) (Hematopoietic cell kinase) (Hemopoietic cell kinase) (p59-HCK/p60-HCK) (p59Hck) (p61Hck)	HCK
P80365	0.888195	reviewed	DHI2_HUMAN	11-beta-hydroxysteroid dehydrogenase type 2 (11-DH2) (11-beta-HSD2) (EC 1.1.1.-) (11-beta-hydroxysteroid dehydrogenase type II) (11-HSD type II) (11-beta-HSD type II) (Corticosteroid 11-beta-dehydrogenase isozyme 2) (NAD-dependent 11-beta-hydroxysteroid dehydrogenase) (Short chain dehydrogenase/reductase family 9C member 3)	HSD11B2 HSD11K SDR9C3
P00915	0.887245	reviewed	CAH1_HUMAN	Carbonic anhydrase 1 (EC 4.2.1.1) (Carbonate dehydratase I) (Carbonic anhydrase B) (CAB) (Carbonic anhydrase I) (CA-I) (Cyanamide hydratase CA1) (EC 4.2.1.69)	CA1
Q04206	0.886071	reviewed	TF65_HUMAN	Transcription factor p65 (Nuclear factor NF-kappa-B p65 subunit) (Nuclear factor of kappa light polypeptide gene enhancer in B-cells 3)	RELA NFKB3
Q99572	0.88545	reviewed	P2RX7_HUMAN	P2X purinoceptor 7 (P2X7) (ATP receptor) (P2Z receptor) (Purinergic receptor)	P2RX7
Q16288	0.884949	reviewed	NTRK3_HUMAN	NT-3 growth factor receptor (EC 2.7.10.1) (GP145-TrkC) (Trk-C) (Neurotrophic tyrosine kinase receptor type 3) (TrkC tyrosine kinase)	NTRK3 TRKC
P35408	0.883735	reviewed	PE2R4_HUMAN	Prostaglandin E2 receptor EP4 subtype (PGE receptor EP4 subtype) (PGE2 receptor EP4 subtype) (Prostanoid EP4 receptor)	PTGER4 PTGER2
P08172	0.880156	reviewed	ACM2_HUMAN	Muscarinic acetylcholine receptor M2	CHRM2
P51812	0.880071	reviewed	KS6A3_HUMAN	Ribosomal protein S6 kinase alpha-3 (S6K-alpha-3) (EC 2.7.11.1) (90 kDa ribosomal protein S6 kinase 3) (p90-RSK 3) (p90RSK3) (Insulin-stimulated protein kinase 1) (ISPK-1) (MAP kinase-activated protein kinase 1b) (MAPK-activated protein kinase 1b) (MAPKAP kinase 1b) (MAPKAPK-1b) (Ribosomal S6 kinase 2) (RSK-2) (pp90RSK2)	RPS6KA3 ISPK1 MAPKAPK1B RSK2
Q02156	0.879353	reviewed	KPCE_HUMAN	Protein kinase C epsilon type (EC 2.7.11.13) (nPKC-epsilon)	PRKCE PKCE
Q13490	0.876274	reviewed	BIRC2_HUMAN	Baculoviral IAP repeat-containing protein 2 (EC 2.3.2.27) (Cellular inhibitor of apoptosis 1) (C-IAP1) (IAP homolog B) (Inhibitor of apoptosis protein 2) (hIAP-2) (hIAP2) (RING finger protein 48) (RING-type E3 ubiquitin transferase BIRC2) (TNFR2-TRAF-signaling complex protein 2)	BIRC2 API1 MIHB RNF48
O60911	0.875344	reviewed	CATL2_HUMAN	Cathepsin L2 (EC 3.4.22.43) (Cathepsin U) (Cathepsin V)	CTSV CATL2 CTSL2 CTSU UNQ268/PRO305
P16050	0.874393	reviewed	LOX15_HUMAN	Polyunsaturated fatty acid lipoxygenase ALOX15 (12/15-lipoxygenase) (Arachidonate 12-lipoxygenase, leukocyte-type) (12-LOX) (EC 1.13.11.31) (Arachidonate 15-lipoxygenase) (15-LOX) (15-LOX-1) (EC 1.13.11.33) (Arachidonate omega-6 lipoxygenase) (Hepoxilin A3 synthase Alox15) (EC 1.13.11.-) (Linoleate 13S-lipoxygenase) (EC 1.13.11.12)	ALOX15 LOG15
O43497	0.873389	reviewed	CAC1G_HUMAN	Voltage-dependent T-type calcium channel subunit alpha-1G (Cav3.1c) (NBR13) (Voltage-gated calcium channel subunit alpha Cav3.1)	CACNA1G KIAA1123
Q9H3R0	0.872334	reviewed	KDM4C_HUMAN	Lysine-specific demethylase 4C (EC 1.14.11.66) (Gene amplified in squamous cell carcinoma 1 protein) (GASC-1 protein) (JmjC domain-containing histone demethylation protein 3C) (Jumonji domain-containing protein 2C) ([histone H3]-trimethyl-L-lysine(9) demethylase 4C)	KDM4C GASC1 JHDM3C JMJD2C KIAA0780
Q9Y5N1	0.871194	reviewed	HRH3_HUMAN	Histamine H3 receptor (H3R) (HH3R) (G-protein coupled receptor 97)	HRH3 GPCR97
O75164	0.870912	reviewed	KDM4A_HUMAN	Lysine-specific demethylase 4A (EC 1.14.11.66) (EC 1.14.11.69) (JmjC domain-containing histone demethylation protein 3A) (Jumonji domain-containing protein 2A) ([histone H3]-trimethyl-L-lysine(36) demethylase 4A) ([histone H3]-trimethyl-L-lysine(9) demethylase 4A)	KDM4A JHDM3A JMJD2 JMJD2A KIAA0677
P54760	0.869428	reviewed	EPHB4_HUMAN	Ephrin type-B receptor 4 (EC 2.7.10.1) (Hepatoma transmembrane kinase) (Tyrosine-protein kinase TYRO11)	EPHB4 HTK MYK1 TYRO11
P39900	0.868097	reviewed	MMP12_HUMAN	Macrophage metalloelastase (MME) (EC 3.4.24.65) (Macrophage elastase) (ME) (hME) (Matrix metalloproteinase-12) (MMP-12)	MMP12 HME
P61073	0.868007	reviewed	CXCR4_HUMAN	C-X-C chemokine receptor type 4 (CXC-R4) (CXCR-4) (FB22) (Fusin) (HM89) (LCR1) (Leukocyte-derived seven transmembrane domain receptor) (LESTR) (Lipopolysaccharide-associated protein 3) (LAP-3) (LPS-associated protein 3) (NPYRL) (Stromal cell-derived factor 1 receptor) (SDF-1 receptor) (CD antigen CD184)	CXCR4
Q9UNA0	0.866984	reviewed	ATS5_HUMAN	A disintegrin and metalloproteinase with thrombospondin motifs 5 (ADAM-TS 5) (ADAM-TS5) (ADAMTS-5) (EC 3.4.24.-) (A disintegrin and metalloproteinase with thrombospondin motifs 11) (ADAM-TS 11) (ADAMTS-11) (ADMP-2) (Aggrecanase-2)	ADAMTS5 ADAMTS11 ADMP2
P14061	0.866477	reviewed	DHB1_HUMAN	17-beta-hydroxysteroid dehydrogenase type 1 (17-beta-HSD 1) (EC 1.1.1.51) (20 alpha-hydroxysteroid dehydrogenase) (20-alpha-HSD) (E2DH) (Estradiol 17-beta-dehydrogenase 1) (EC 1.1.1.62) (Placental 17-beta-hydroxysteroid dehydrogenase) (Short chain dehydrogenase/reductase family 28C member 1)	HSD17B1 E17KSR EDH17B1 EDH17B2 EDHB17 SDR28C1
P20618	0.86631	reviewed	PSB1_HUMAN	Proteasome subunit beta type-1 (Macropain subunit C5) (Multicatalytic endopeptidase complex subunit C5) (Proteasome component C5) (Proteasome gamma chain)	PSMB1 PSC5
Q8NBP7	0.866148	reviewed	PCSK9_HUMAN	Proprotein convertase subtilisin/kexin type 9 (EC 3.4.21.-) (Neural apoptosis-regulated convertase 1) (NARC-1) (Proprotein convertase 9) (PC9) (Subtilisin/kexin-like protease PC9)	PCSK9 NARC1 PSEC0052
P31213	0.86512	reviewed	S5A2_HUMAN	3-oxo-5-alpha-steroid 4-dehydrogenase 2 (EC 1.3.1.22) (5 alpha-SR2) (SR type 2) (Steroid 5-alpha-reductase 2) (S5AR 2) (Type II 5-alpha reductase)	SRD5A2
P51679	0.864612	reviewed	CCR4_HUMAN	C-C chemokine receptor type 4 (C-C CKR-4) (CC-CKR-4) (CCR-4) (CCR4) (K5-5) (CD antigen CD194)	CCR4 CMKBR4
O75907	0.864307	reviewed	DGAT1_HUMAN	Diacylglycerol O-acyltransferase 1 (EC 2.3.1.20) (ACAT-related gene product 1) (Acyl-CoA retinol O-fatty-acyltransferase) (ARAT) (Retinol O-fatty-acyltransferase) (EC 2.3.1.76) (Diglyceride acyltransferase)	DGAT1 AGRP1 DGAT
Q13464	0.862338	reviewed	ROCK1_HUMAN	Rho-associated protein kinase 1 (EC 2.7.11.1) (Renal carcinoma antigen NY-REN-35) (Rho-associated, coiled-coil-containing protein kinase 1) (Rho-associated, coiled-coil-containing protein kinase I) (ROCK-I) (p160 ROCK-1) (p160ROCK)	ROCK1
P31751	0.860994	reviewed	AKT2_HUMAN	RAC-beta serine/threonine-protein kinase (EC 2.7.11.1) (Protein kinase Akt-2) (Protein kinase B beta) (PKB beta) (RAC protein kinase beta) (RAC-PK-beta)	AKT2
Q9NY46	0.859616	reviewed	SCN3A_HUMAN	Sodium channel protein type 3 subunit alpha (Sodium channel protein brain III subunit alpha) (Sodium channel protein type III subunit alpha) (Voltage-gated sodium channel subtype III) (Voltage-gated sodium channel subunit alpha Nav1.3)	SCN3A KIAA1356 NAC3
P30536	0.858905	reviewed	TSPO_HUMAN	Translocator protein (Mitochondrial benzodiazepine receptor) (PKBS) (Peripheral-type benzodiazepine receptor) (PBR)	TSPO BZRP MBR
P00918	0.858881	reviewed	CAH2_HUMAN	Carbonic anhydrase 2 (EC 4.2.1.1) (Carbonate dehydratase II) (Carbonic anhydrase C) (CAC) (Carbonic anhydrase II) (CA-II) (Cyanamide hydratase CA2) (EC 4.2.1.69)	CA2
P35222	0.85843	reviewed	CTNB1_HUMAN	Catenin beta-1 (Beta-catenin)	CTNNB1 CTNNB OK/SW-cl.35 PRO2286
Q9UPP1	0.85826	reviewed	PHF8_HUMAN	Histone lysine demethylase PHF8 (EC 1.14.11.27) (EC 1.14.11.65) (PHD finger protein 8) ([histone H3]-dimethyl-L-lysine(36) demethylase PHF8) ([histone H3]-dimethyl-L-lysine(9) demethylase PHF8)	PHF8 KIAA1111 ZNF422
P36544	0.858088	reviewed	ACHA7_HUMAN	Neuronal acetylcholine receptor subunit alpha-7	CHRNA7 NACHRA7
P41594	0.855903	reviewed	GRM5_HUMAN	Metabotropic glutamate receptor 5 (mGluR5)	GRM5 GPRC1E MGLUR5
P11229	0.854646	reviewed	ACM1_HUMAN	Muscarinic acetylcholine receptor M1	CHRM1
Q96P20	0.854087	reviewed	NLRP3_HUMAN	NACHT, LRR and PYD domains-containing protein 3 (EC 3.6.4.-) (Angiotensin/vasopressin receptor AII/AVP-like) (Caterpiller protein 1.1) (CLR1.1) (Cold-induced autoinflammatory syndrome 1 protein) (Cryopyrin) (PYRIN-containing APAF1-like protein 1)	NLRP3 C1orf7 CIAS1 NALP3 PYPAF1
P43235	0.853994	reviewed	CATK_HUMAN	Cathepsin K (EC 3.4.22.38) (Cathepsin O) (Cathepsin O2) (Cathepsin X)	CTSK CTSO CTSO2
P06241	0.853761	reviewed	FYN_HUMAN	Tyrosine-protein kinase Fyn (EC 2.7.10.2) (Proto-oncogene Syn) (Proto-oncogene c-Fyn) (Src-like kinase) (SLK) (p59-Fyn)	FYN
Q5S007	0.851782	reviewed	LRRK2_HUMAN	Leucine-rich repeat serine/threonine-protein kinase 2 (EC 2.7.11.1) (EC 3.6.5.-) (Dardarin)	LRRK2 PARK8
Q07869	0.850632	reviewed	PPARA_HUMAN	Peroxisome proliferator-activated receptor alpha (PPAR-alpha) (Nuclear receptor subfamily 1 group C member 1)	PPARA NR1C1 PPAR
Q08881	0.850185	reviewed	ITK_HUMAN	Tyrosine-protein kinase ITK/TSK (EC 2.7.10.2) (Interleukin-2-inducible T-cell kinase) (IL-2-inducible T-cell kinase) (Kinase EMT) (T-cell-specific kinase) (Tyrosine-protein kinase Lyk)	ITK EMT LYK
Q96RI1	0.848705	reviewed	NR1H4_HUMAN	Bile acid receptor (Farnesoid X-activated receptor) (Farnesol receptor HRR-1) (Nuclear receptor subfamily 1 group H member 4) (Retinoid X receptor-interacting protein 14) (RXR-interacting protein 14)	NR1H4 BAR FXR HRR1 RIP14
P35367	0.848072	reviewed	HRH1_HUMAN	Histamine H1 receptor (H1R) (HH1R)	HRH1
P08912	0.847618	reviewed	ACM5_HUMAN	Muscarinic acetylcholine receptor M5	CHRM5
Q9Y5Z0	0.847528	reviewed	BACE2_HUMAN	Beta-secretase 2 (EC 3.4.23.45) (Aspartic-like protease 56 kDa) (Aspartyl protease 1) (ASP1) (Asp 1) (Beta-site amyloid precursor protein cleaving enzyme 2) (Beta-site APP cleaving enzyme 2) (Down region aspartic protease) (DRAP) (Memapsin-1) (Membrane-associated aspartic protease 1) (Theta-secretase)	BACE2 AEPLC ALP56 ASP21 CDA13 UNQ418/PRO852
P34947	0.84731	reviewed	GRK5_HUMAN	G protein-coupled receptor kinase 5 (EC 2.7.11.16) (G protein-coupled receptor kinase GRK5)	GRK5 GPRK5
P07949	0.846882	reviewed	RET_HUMAN	Proto-oncogene tyrosine-protein kinase receptor Ret (EC 2.7.10.1) (Cadherin family member 12) (Proto-oncogene c-Ret) [Cleaved into: Soluble RET kinase fragment; Extracellular cell-membrane anchored RET cadherin 120 kDa fragment]	RET CDHF12 CDHR16 PTC
O75874	0.846424	reviewed	IDHC_HUMAN	Isocitrate dehydrogenase [NADP] cytoplasmic (IDH) (IDH1) (EC 1.1.1.42) (Cytosolic NADP-isocitrate dehydrogenase) (IDPc) (NADP(+)-specific ICDH) (Oxalosuccinate decarboxylase)	IDH1 PICD
P06401	0.846365	reviewed	PRGR_HUMAN	Progesterone receptor (PR) (Nuclear receptor subfamily 3 group C member 3)	PGR NR3C3
Q02750	0.846259	reviewed	MP2K1_HUMAN	Dual specificity mitogen-activated protein kinase kinase 1 (MAP kinase kinase 1) (MAPKK 1) (MKK1) (EC 2.7.12.2) (ERK activator kinase 1) (MAPK/ERK kinase 1) (MEK 1)	MAP2K1 MEK1 PRKMK1
P23141	0.846026	reviewed	EST1_HUMAN	Liver carboxylesterase 1 (Acyl-coenzyme A:cholesterol acyltransferase) (ACAT) (Brain carboxylesterase hBr1) (Carboxylesterase 1) (CE-1) (hCE-1) (EC 3.1.1.1) (Cholesteryl ester hydrolase) (CEH) (EC 3.1.1.13) (Cocaine carboxylesterase) (Egasyn) (HMSE) (Methylumbelliferyl-acetate deacetylase 1) (EC 3.1.1.56) (Monocyte/macrophage serine esterase) (Retinyl ester hydrolase) (REH) (Serine esterase 1) (T…	CES1 CES2 SES1
P06870	0.845629	reviewed	KLK1_HUMAN	Kallikrein-1 (EC 3.4.21.35) (Kidney/pancreas/salivary gland kallikrein) (Tissue kallikrein)	KLK1
Q9HAZ1	0.845478	reviewed	CLK4_HUMAN	Dual specificity protein kinase CLK4 (EC 2.7.12.1) (CDC-like kinase 4)	CLK4
P05771	0.844756	reviewed	KPCB_HUMAN	Protein kinase C beta type (PKC-B) (PKC-beta) (EC 2.7.11.13)	PRKCB PKCB PRKCB1
Q13946	0.84444	reviewed	PDE7A_HUMAN	High affinity 3',5'-cyclic-AMP phosphodiesterase 7A (EC 3.1.4.53) (HCP1) (TM22) (cAMP-specific phosphodiesterase 7A)	PDE7A
P32246	0.844096	reviewed	CCR1_HUMAN	C-C chemokine receptor type 1 (C-C CKR-1) (CC-CKR-1) (CCR-1) (CCR1) (HM145) (LD78 receptor) (Macrophage inflammatory protein 1-alpha receptor) (MIP-1alpha-R) (RANTES-R) (CD antigen CD191)	CCR1 CMKBR1 CMKR1 SCYAR1
P55263	0.84343	reviewed	ADK_HUMAN	Adenosine kinase (AK) (EC 2.7.1.20) (Adenosine 5'-phosphotransferase)	ADK
Q9H2K2	0.842786	reviewed	TNKS2_HUMAN	Poly [ADP-ribose] polymerase tankyrase-2 (EC 2.4.2.30) (ADP-ribosyltransferase diphtheria toxin-like 6) (ARTD6) (Poly [ADP-ribose] polymerase 5B) (Protein poly-ADP-ribosyltransferase tankyrase-2) (EC 2.4.2.-) (TNKS-2) (TRF1-interacting ankyrin-related ADP-ribose polymerase 2) (Tankyrase II) (Tankyrase-2) (TANK2) (Tankyrase-like protein) (Tankyrase-related protein)	TNKS2 PARP5B TANK2 TNKL
P20309	0.842609	reviewed	ACM3_HUMAN	Muscarinic acetylcholine receptor M3	CHRM3
Q93009	0.841981	reviewed	UBP7_HUMAN	Ubiquitin carboxyl-terminal hydrolase 7 (EC 3.4.19.12) (Deubiquitinating enzyme 7) (Herpesvirus-associated ubiquitin-specific protease) (Ubiquitin thioesterase 7) (Ubiquitin-specific-processing protease 7)	USP7 HAUSP
O75173	0.841581	reviewed	ATS4_HUMAN	A disintegrin and metalloproteinase with thrombospondin motifs 4 (ADAM-TS 4) (ADAM-TS4) (ADAMTS-4) (EC 3.4.24.82) (ADMP-1) (Aggrecanase-1)	ADAMTS4 KIAA0688 UNQ769/PRO1563
P50406	0.841372	reviewed	5HT6R_HUMAN	5-hydroxytryptamine receptor 6 (5-HT-6) (5-HT6) (Serotonin receptor 6)	HTR6
O75116	0.839815	reviewed	ROCK2_HUMAN	Rho-associated protein kinase 2 (EC 2.7.11.1) (Rho kinase 2) (Rho-associated, coiled-coil-containing protein kinase 2) (Rho-associated, coiled-coil-containing protein kinase II) (ROCK-II) (p164 ROCK-2)	ROCK2 KIAA0619
Q16665	0.839647	reviewed	HIF1A_HUMAN	Hypoxia-inducible factor 1-alpha (HIF-1-alpha) (HIF1-alpha) (ARNT-interacting protein) (Basic-helix-loop-helix-PAS protein MOP1) (Class E basic helix-loop-helix protein 78) (bHLHe78) (Member of PAS protein 1) (PAS domain-containing protein 8)	HIF1A BHLHE78 MOP1 PASD8
P07195	0.839601	reviewed	LDHB_HUMAN	L-lactate dehydrogenase B chain (LDH-B) (EC 1.1.1.27) (LDH heart subunit) (LDH-H) (Renal carcinoma antigen NY-REN-46)	LDHB
P28223	0.83925	reviewed	5HT2A_HUMAN	5-hydroxytryptamine receptor 2A (5-HT-2) (5-HT-2A) (Serotonin receptor 2A)	HTR2A HTR2
O95136	0.838673	reviewed	S1PR2_HUMAN	Sphingosine 1-phosphate receptor 2 (S1P receptor 2) (S1P2) (Endothelial differentiation G-protein coupled receptor 5) (Sphingosine 1-phosphate receptor Edg-5) (S1P receptor Edg-5)	S1PR2 EDG5
P41595	0.838531	reviewed	5HT2B_HUMAN	5-hydroxytryptamine receptor 2B (5-HT-2B) (5-HT2B) (Serotonin receptor 2B)	HTR2B
Q16853	0.837623	reviewed	AOC3_HUMAN	Amine oxidase [copper-containing] 3 (EC 1.4.3.21) (Amine oxidase copper-containing 3) (Copper amine oxidase) (HPAO) (Semicarbazide-sensitive amine oxidase) (SSAO) (Vascular adhesion protein 1) (VAP-1)	AOC3 VAP1
P27695	0.837006	reviewed	APEX1_HUMAN	DNA repair nuclease/redox regulator APEX1 (EC 3.1.11.2) (EC 3.1.21.-) (APEX nuclease) (APEN) (Apurinic-apyrimidinic endonuclease 1) (AP endonuclease 1) (APE-1) (DNA-(apurinic or apyrimidinic site) endonuclease) (Redox factor-1) (REF-1) [Cleaved into: DNA repair nuclease/redox regulator APEX1, mitochondrial]	APEX1 APE APE1 APEX APX HAP1 REF1
P07550	0.836741	reviewed	ADRB2_HUMAN	Beta-2 adrenergic receptor (Beta-2 adrenoreceptor) (Beta-2 adrenoceptor)	ADRB2 ADRB2R B2AR
P34972	0.836719	reviewed	CNR2_HUMAN	Cannabinoid receptor 2 (CB-2) (CB2) (hCB2) (CX5)	CNR2 CB2A CB2B
Q8TEK3	0.836404	reviewed	DOT1L_HUMAN	Histone-lysine N-methyltransferase, H3 lysine-79 specific (EC 2.1.1.360) (DOT1-like protein) (Histone H3-K79 methyltransferase) (H3-K79-HMTase) (Lysine N-methyltransferase 4)	DOT1L KIAA1814 KMT4
Q9HC29	0.836142	reviewed	NOD2_HUMAN	Nucleotide-binding oligomerization domain-containing protein 2 (Caspase recruitment domain-containing protein 15) (Inflammatory bowel disease protein 1)	NOD2 CARD15
Q15391	0.835721	reviewed	P2Y14_HUMAN	P2Y purinoceptor 14 (P2Y14) (G-protein coupled receptor 105) (UDP-glucose receptor)	P2RY14 GPR105 KIAA0001
P36897	0.835484	reviewed	TGFR1_HUMAN	TGF-beta receptor type-1 (TGFR-1) (EC 2.7.11.30) (Activin A receptor type II-like protein kinase of 53kD) (Activin receptor-like kinase 5) (ALK-5) (ALK5) (Serine/threonine-protein kinase receptor R4) (SKR4) (TGF-beta type I receptor) (Transforming growth factor-beta receptor type I) (TGF-beta receptor type I) (TbetaR-I)	TGFBR1 ALK5 SKR4
P53667	0.835092	reviewed	LIMK1_HUMAN	LIM domain kinase 1 (LIMK-1) (EC 2.7.11.1)	LIMK1 LIMK
Q14432	0.83473	reviewed	PDE3A_HUMAN	cGMP-inhibited 3',5'-cyclic phosphodiesterase 3A (EC 3.1.4.17) (Cyclic GMP-inhibited phosphodiesterase A) (CGI-PDE A) (cGMP-inhibited cAMP phosphodiesterase) (cGI-PDE)	PDE3A
Q13535	0.834567	reviewed	ATR_HUMAN	Serine/threonine-protein kinase ATR (EC 2.7.11.1) (Ataxia telangiectasia and Rad3-related protein) (FRAP-related protein 1)	ATR FRP1
P41240	0.834413	reviewed	CSK_HUMAN	Tyrosine-protein kinase CSK (EC 2.7.10.2) (C-Src kinase) (Protein-tyrosine kinase CYL)	CSK
P35372	0.83421	reviewed	OPRM_HUMAN	Mu-type opioid receptor (M-OR-1) (MOR-1) (Mu opiate receptor) (Mu opioid receptor) (MOP) (hMOP)	OPRM1 MOR1
P54753	0.833526	reviewed	EPHB3_HUMAN	Ephrin type-B receptor 3 (EC 2.7.10.1) (EPH-like tyrosine kinase 2) (EPH-like kinase 2) (Embryonic kinase 2) (EK2) (hEK2) (Tyrosine-protein kinase TYRO6)	EPHB3 ETK2 HEK2 TYRO6
P07948	0.833401	reviewed	LYN_HUMAN	Tyrosine-protein kinase Lyn (EC 2.7.10.2) (Lck/Yes-related novel protein tyrosine kinase) (V-yes-1 Yamaguchi sarcoma viral related oncogene homolog) (p53Lyn) (p56Lyn)	LYN JTK8
P21453	0.833197	reviewed	S1PR1_HUMAN	Sphingosine 1-phosphate receptor 1 (S1P receptor 1) (S1P1) (Endothelial differentiation G-protein coupled receptor 1) (Sphingosine 1-phosphate receptor Edg-1) (S1P receptor Edg-1) (CD antigen CD363)	S1PR1 CHEDG1 EDG1
P31645	0.832957	reviewed	SC6A4_HUMAN	Sodium-dependent serotonin transporter (SERT) (5HT transporter) (5HTT) (Solute carrier family 6 member 4)	SLC6A4 HTT SERT
P17612	0.832893	reviewed	KAPCA_HUMAN	cAMP-dependent protein kinase catalytic subunit alpha (PKA C-alpha) (EC 2.7.11.11)	PRKACA PKACA
P45984	0.832811	reviewed	MK09_HUMAN	Mitogen-activated protein kinase 9 (MAP kinase 9) (MAPK 9) (EC 2.7.11.24) (JNK-55) (Stress-activated protein kinase 1a) (SAPK1a) (Stress-activated protein kinase JNK2) (c-Jun N-terminal kinase 2)	MAPK9 JNK2 PRKM9 SAPK1A
P15538	0.832781	reviewed	C11B1_HUMAN	Cytochrome P450 11B1, mitochondrial (CYP11B1) (CYPXIB1) (Cytochrome P-450c11) (Cytochrome P450C11) (Steroid 11-beta-hydroxylase, CYP11B1) (EC 1.14.15.4)	CYP11B1 S11BH
Q969S8	0.832542	reviewed	HDA10_HUMAN	Polyamine deacetylase HDAC10 (EC 3.5.1.48) (EC 3.5.1.62) (Histone deacetylase 10) (HD10)	HDAC10
P43403	0.832376	reviewed	ZAP70_HUMAN	Tyrosine-protein kinase ZAP-70 (EC 2.7.10.2) (70 kDa zeta-chain associated protein) (Syk-related tyrosine kinase)	ZAP70 SRK
P09874	0.832133	reviewed	PARP1_HUMAN	Poly [ADP-ribose] polymerase 1 (PARP-1) (EC 2.4.2.30) (ADP-ribosyltransferase diphtheria toxin-like 1) (ARTD1) (DNA ADP-ribosyltransferase PARP1) (EC 2.4.2.-) (NAD(+) ADP-ribosyltransferase 1) (ADPRT 1) (Poly[ADP-ribose] synthase 1) (Protein poly-ADP-ribosyltransferase PARP1) (EC 2.4.2.-) [Cleaved into: Poly [ADP-ribose] polymerase 1, processed C-terminus (Poly [ADP-ribose] polymerase 1, 89-kDa f…	PARP1 ADPRT PPOL
Q15910	0.83209	reviewed	EZH2_HUMAN	Histone-lysine N-methyltransferase EZH2 (EC 2.1.1.356) (ENX-1) (Enhancer of zeste homolog 2) (Lysine N-methyltransferase 6)	EZH2 KMT6
O14757	0.831885	reviewed	CHK1_HUMAN	Serine/threonine-protein kinase Chk1 (EC 2.7.11.1) (CHK1 checkpoint homolog) (Cell cycle checkpoint kinase) (Checkpoint kinase-1)	CHEK1 CHK1
Q16581	0.831774	reviewed	C3AR_HUMAN	C3a anaphylatoxin chemotactic receptor (C3AR) (C3a-R)	C3AR1 AZ3B C3R1 HNFAG09
Q9NWZ3	0.831543	reviewed	IRAK4_HUMAN	Interleukin-1 receptor-associated kinase 4 (IRAK-4) (EC 2.7.11.1) (Renal carcinoma antigen NY-REN-64)	IRAK4
Q8NHU3	0.831335	reviewed	SMS2_HUMAN	Phosphatidylcholine:ceramide cholinephosphotransferase 2 (EC 2.7.8.27) (Sphingomyelin synthase 2)	SGMS2 SMS2
P22894	0.831331	reviewed	MMP8_HUMAN	Neutrophil collagenase (EC 3.4.24.34) (Matrix metalloproteinase-8) (MMP-8) (PMNL collagenase) (PMNL-CL)	MMP8 CLG1
P14416	0.831194	reviewed	DRD2_HUMAN	D(2) dopamine receptor (Dopamine D2 receptor)	DRD2
O95271	0.8309	reviewed	TNKS1_HUMAN	Poly [ADP-ribose] polymerase tankyrase-1 (EC 2.4.2.30) (ADP-ribosyltransferase diphtheria toxin-like 5) (ARTD5) (Poly [ADP-ribose] polymerase 5A) (Protein poly-ADP-ribosyltransferase tankyrase-1) (EC 2.4.2.-) (TNKS-1) (TRF1-interacting ankyrin-related ADP-ribose polymerase) (Tankyrase I) (Tankyrase-1) (TANK1)	TNKS PARP5A PARPL TIN1 TINF1 TNKS1
P23946	0.830533	reviewed	CMA1_HUMAN	Chymase (EC 3.4.21.39) (Alpha-chymase) (Mast cell protease I)	CMA1 CYH CYM
P25774	0.830432	reviewed	CATS_HUMAN	Cathepsin S (EC 3.4.22.27)	CTSS
O00763	0.830094	reviewed	ACACB_HUMAN	Acetyl-CoA carboxylase 2 (EC 6.4.1.2) (ACC-beta)	ACACB ACC2 ACCB
P36888	0.8294	reviewed	FLT3_HUMAN	Receptor-type tyrosine-protein kinase FLT3 (EC 2.7.10.1) (FL cytokine receptor) (Fetal liver kinase-2) (FLK-2) (Fms-like tyrosine kinase 3) (FLT-3) (Stem cell tyrosine kinase 1) (STK-1) (CD antigen CD135)	FLT3 CD135 FLK2 STK1
Q9UGL1	0.828408	reviewed	KDM5B_HUMAN	Lysine-specific demethylase 5B (EC 1.14.11.67) (Cancer/testis antigen 31) (CT31) (Histone demethylase JARID1B) (Jumonji/ARID domain-containing protein 1B) (PLU-1) (Retinoblastoma-binding protein 2 homolog 1) (RBP2-H1) ([histone H3]-trimethyl-L-lysine(4) demethylase 5B)	KDM5B JARID1B PLU1 RBBP2H1
Q14164	0.827094	reviewed	IKKE_HUMAN	Inhibitor of nuclear factor kappa-B kinase subunit epsilon (I-kappa-B kinase epsilon) (IKK-E) (IKK-epsilon) (IkBKE) (EC 2.7.11.10) (Inducible I kappa-B kinase) (IKK-i)	IKBKE IKKE IKKI KIAA0151
P27815	0.826989	reviewed	PDE4A_HUMAN	3',5'-cyclic-AMP phosphodiesterase 4A (EC 3.1.4.53) (DPDE2) (PDE46) (cAMP-specific phosphodiesterase 4A)	PDE4A DPDE2
Q15119	0.826832	reviewed	PDK2_HUMAN	[Pyruvate dehydrogenase (acetyl-transferring)] kinase isozyme 2, mitochondrial (EC 2.7.11.2) (Pyruvate dehydrogenase kinase isoform 2) (PDH kinase 2) (PDKII)	PDK2 PDHK2
O75762	0.8263	reviewed	TRPA1_HUMAN	Transient receptor potential cation channel subfamily A member 1 (Ankyrin-like with transmembrane domains protein 1) (Transformation-sensitive protein p120) (p120) (Wasabi receptor)	TRPA1 ANKTM1
P25025	0.826169	reviewed	CXCR2_HUMAN	C-X-C chemokine receptor type 2 (CXC-R2) (CXCR-2) (CDw128b) (GRO/MGSA receptor) (High affinity interleukin-8 receptor B) (IL-8R B) (IL-8 receptor type 2) (CD antigen CD182)	CXCR2 IL8RB
P0DMS8	0.825427	reviewed	AA3R_HUMAN	Adenosine receptor A3	ADORA3
Q9Y239	0.825326	reviewed	NOD1_HUMAN	Nucleotide-binding oligomerization domain-containing protein 1 (hNod1) (Caspase recruitment domain-containing protein 4)	NOD1 CARD4
P29597	0.825218	reviewed	TYK2_HUMAN	Non-receptor tyrosine-protein kinase TYK2 (EC 2.7.10.2)	TYK2
Q04759	0.825198	reviewed	KPCT_HUMAN	Protein kinase C theta type (EC 2.7.11.13) (nPKC-theta)	PRKCQ PRKCT
P22460	0.825171	reviewed	KCNA5_HUMAN	Potassium voltage-gated channel subfamily A member 5 (HPCN1) (Voltage-gated potassium channel HK2) (Voltage-gated potassium channel subunit Kv1.5)	KCNA5
P30542	0.825061	reviewed	AA1R_HUMAN	Adenosine receptor A1	ADORA1
Q13882	0.824897	reviewed	PTK6_HUMAN	Protein-tyrosine kinase 6 (EC 2.7.10.2) (Breast tumor kinase) (Tyrosine-protein kinase BRK)	PTK6 BRK
Q99558	0.824715	reviewed	M3K14_HUMAN	Mitogen-activated protein kinase kinase kinase 14 (EC 2.7.11.25) (NF-kappa-beta-inducing kinase) (HsNIK) (Serine/threonine-protein kinase NIK)	MAP3K14 NIK
P43490	0.823571	reviewed	NAMPT_HUMAN	Nicotinamide phosphoribosyltransferase (NAmPRTase) (Nampt) (EC 2.4.2.12) (Pre-B-cell colony-enhancing factor 1) (Pre-B cell-enhancing factor) (Visfatin)	NAMPT PBEF PBEF1
Q96FL8	0.823271	reviewed	S47A1_HUMAN	Multidrug and toxin extrusion protein 1 (MATE-1) (hMATE-1) (Solute carrier family 47 member 1)	SLC47A1 MATE1
P08173	0.823036	reviewed	ACM4_HUMAN	Muscarinic acetylcholine receptor M4	CHRM4
P35398	0.822831	reviewed	RORA_HUMAN	Nuclear receptor ROR-alpha (Nuclear receptor RZR-alpha) (Nuclear receptor subfamily 1 group F member 1) (RAR-related orphan receptor A) (Retinoid-related orphan receptor-alpha)	RORA NR1F1 RZRA
O94768	0.822694	reviewed	ST17B_HUMAN	Serine/threonine-protein kinase 17B (EC 2.7.11.1) (DAP kinase-related apoptosis-inducing protein kinase 2)	STK17B DRAK2
Q13093	0.822432	reviewed	PAFA_HUMAN	Platelet-activating factor acetylhydrolase (PAF acetylhydrolase) (EC 3.1.1.47) (1-alkyl-2-acetylglycerophosphocholine esterase) (2-acetyl-1-alkylglycerophosphocholine esterase) (Group-VIIA phospholipase A2) (gVIIA-PLA2) (LDL-associated phospholipase A2) (LDL-PLA(2)) (PAF 2-acylhydrolase)	PLA2G7 PAFAH
Q13153	0.822329	reviewed	PAK1_HUMAN	Serine/threonine-protein kinase PAK 1 (EC 2.7.11.1) (Alpha-PAK) (p21-activated kinase 1) (PAK-1) (p65-PAK)	PAK1
Q9Y2K7	0.822195	reviewed	KDM2A_HUMAN	Lysine-specific demethylase 2A (EC 1.14.11.27) (CXXC-type zinc finger protein 8) (F-box and leucine-rich repeat protein 11) (F-box protein FBL7) (F-box protein Lilina) (F-box/LRR-repeat protein 11) (JmjC domain-containing histone demethylation protein 1A) ([Histone-H3]-lysine-36 demethylase 1A)	KDM2A CXXC8 FBL11 FBL7 FBXL11 JHDM1A KIAA1004
Q01959	0.821866	reviewed	SC6A3_HUMAN	Sodium-dependent dopamine transporter (DA transporter) (DAT) (Solute carrier family 6 member 3)	SLC6A3 DAT1
Q9GZT9	0.821687	reviewed	EGLN1_HUMAN	Egl nine homolog 1 (EC 1.14.11.29) (Hypoxia-inducible factor prolyl hydroxylase 2) (HIF-PH2) (HIF-prolyl hydroxylase 2) (HPH-2) (Prolyl hydroxylase domain-containing protein 2) (PHD2) (SM-20)	EGLN1 C1orf12 PNAS-118 PNAS-137
P31639	0.821663	reviewed	SC5A2_HUMAN	Sodium/glucose cotransporter 2 (Na(+)/glucose cotransporter 2) (Low affinity sodium-glucose cotransporter) (Solute carrier family 5 member 2)	SLC5A2 SGLT2
P37058	0.821439	reviewed	DHB3_HUMAN	17-beta-hydroxysteroid dehydrogenase type 3 (17-beta-HSD 3) (Estradiol 17-beta-dehydrogenase 2) (EC 1.1.1.62) (Short chain dehydrogenase/reductase family 12C member 2) (Testicular 17-beta-hydroxysteroid dehydrogenase) (Testosterone 17-beta-dehydrogenase 3) (EC 1.1.1.64)	HSD17B3 EDH17B3 SDR12C2
P28065	0.820531	reviewed	PSB9_HUMAN	Proteasome subunit beta type-9 (EC 3.4.25.1) (Low molecular mass protein 2) (Macropain chain 7) (Multicatalytic endopeptidase complex chain 7) (Proteasome chain 7) (Proteasome subunit beta-1i) (Really interesting new gene 12 protein)	PSMB9 LMP2 PSMB6i RING12
Q99683	0.81989	reviewed	M3K5_HUMAN	Mitogen-activated protein kinase kinase kinase 5 (EC 2.7.11.25) (Apoptosis signal-regulating kinase 1) (ASK-1) (MAPK/ERK kinase kinase 5) (MEK kinase 5) (MEKK 5)	MAP3K5 ASK1 MAPKKK5 MEKK5
P07900	0.819705	reviewed	HS90A_HUMAN	Heat shock protein HSP 90-alpha (EC 3.6.4.10) (Heat shock 86 kDa) (HSP 86) (HSP86) (Heat shock protein family C member 1) (Lipopolysaccharide-associated protein 2) (LAP-2) (LPS-associated protein 2) (Renal carcinoma antigen NY-REN-38)	HSP90AA1 HSP90A HSPC1 HSPCA
P61964	0.819364	reviewed	WDR5_HUMAN	WD repeat-containing protein 5 (BMP2-induced 3-kb gene protein)	WDR5 BIG3
P07947	0.819195	reviewed	YES_HUMAN	Tyrosine-protein kinase Yes (EC 2.7.10.2) (Proto-oncogene c-Yes) (p61-Yes)	YES1 YES
P04798	0.818383	reviewed	CP1A1_HUMAN	Cytochrome P450 1A1 (CYPIA1) (EC 1.14.14.1) (Cytochrome P450 form 6) (Cytochrome P450-C) (Cytochrome P450-P1) (Hydroperoxy icosatetraenoate dehydratase) (EC 4.2.1.152)	CYP1A1
Q5XXA6	0.818316	reviewed	ANO1_HUMAN	Anoctamin-1 (Discovered on gastrointestinal stromal tumors protein 1) (Oral cancer overexpressed protein 2) (Transmembrane protein 16A) (Tumor-amplified and overexpressed sequence 2)	ANO1 DOG1 ORAOV2 TAOS2 TMEM16A
P23458	0.818264	reviewed	JAK1_HUMAN	Tyrosine-protein kinase JAK1 (EC 2.7.10.2) (Janus kinase 1) (JAK-1)	JAK1 JAK1A JAK1B
P25024	0.817723	reviewed	CXCR1_HUMAN	C-X-C chemokine receptor type 1 (CXC-R1) (CXCR-1) (CDw128a) (High affinity interleukin-8 receptor A) (IL-8R A) (IL-8 receptor type 1) (CD antigen CD181)	CXCR1 CMKAR1 IL8RA
P48067	0.817584	reviewed	SC6A9_HUMAN	Sodium- and chloride-dependent glycine transporter 1 (GlyT-1) (GlyT1) (Solute carrier family 6 member 9)	SLC6A9
P30291	0.817023	reviewed	WEE1_HUMAN	Wee1-like protein kinase (WEE1hu) (EC 2.7.10.2) (Wee1A kinase)	WEE1
P45983	0.816575	reviewed	MK08_HUMAN	Mitogen-activated protein kinase 8 (MAP kinase 8) (MAPK 8) (EC 2.7.11.24) (JNK-46) (Stress-activated protein kinase 1c) (SAPK1c) (Stress-activated protein kinase JNK1) (c-Jun N-terminal kinase 1)	MAPK8 JNK1 PRKM8 SAPK1 SAPK1C
Q07343	0.81629	reviewed	PDE4B_HUMAN	3',5'-cyclic-AMP phosphodiesterase 4B (EC 3.1.4.53) (DPDE4) (PDE32) (cAMP-specific phosphodiesterase 4B)	PDE4B DPDE4
Q9UQL6	0.815528	reviewed	HDAC5_HUMAN	Histone deacetylase 5 (HD5) (EC 3.5.1.98) (Antigen NY-CO-9)	HDAC5 KIAA0600
P04049	0.814822	reviewed	RAF1_HUMAN	RAF proto-oncogene serine/threonine-protein kinase (EC 2.7.11.1) (Proto-oncogene c-RAF) (cRaf) (Raf-1)	RAF1 RAF
Q06187	0.814585	reviewed	BTK_HUMAN	Tyrosine-protein kinase BTK (EC 2.7.10.2) (Agammaglobulinemia tyrosine kinase) (ATK) (B-cell progenitor kinase) (BPK) (Bruton tyrosine kinase)	BTK AGMX1 ATK BPK
Q9UM73	0.81447	reviewed	ALK_HUMAN	ALK tyrosine kinase receptor (EC 2.7.10.1) (Anaplastic lymphoma kinase) (CD antigen CD246)	ALK
P11802	0.814392	reviewed	CDK4_HUMAN	Cyclin-dependent kinase 4 (EC 2.7.11.22) (Cell division protein kinase 4) (PSK-J3)	CDK4
P10636	0.812928	reviewed	TAU_HUMAN	Microtubule-associated protein tau (Neurofibrillary tangle protein) (Paired helical filament-tau) (PHF-tau)	MAPT MAPTL MTBT1 TAU
P12821	0.812697	reviewed	ACE_HUMAN	Angiotensin-converting enzyme (ACE) (EC 3.4.15.1) (Dipeptidyl carboxypeptidase I) (Kininase II) (CD antigen CD143) [Cleaved into: Angiotensin-converting enzyme, soluble form]	ACE DCP DCP1
Q9UIQ6	0.811993	reviewed	LCAP_HUMAN	Leucyl-cystinyl aminopeptidase (Cystinyl aminopeptidase) (EC 3.4.11.3) (Insulin-regulated membrane aminopeptidase) (Insulin-responsive aminopeptidase) (IRAP) (Oxytocinase) (OTase) (Placental leucine aminopeptidase) (P-LAP) [Cleaved into: Leucyl-cystinyl aminopeptidase, pregnancy serum form]	LNPEP OTASE
Q13627	0.811567	reviewed	DYR1A_HUMAN	Dual specificity tyrosine-phosphorylation-regulated kinase 1A (EC 2.7.11.23) (EC 2.7.12.1) (Dual specificity YAK1-related kinase) (HP86) (Protein kinase minibrain homolog) (MNBH) (hMNB)	DYRK1A DYRK MNB MNBH
P16083	0.811318	reviewed	NQO2_HUMAN	Ribosyldihydronicotinamide dehydrogenase [quinone] (EC 1.10.5.1) (NRH dehydrogenase [quinone] 2) (NRH:quinone oxidoreductase 2) (Quinone reductase 2) (QR2)	NQO2 NMOR2
P28845	0.810242	reviewed	DHI1_HUMAN	11-beta-hydroxysteroid dehydrogenase 1 (11-DH) (11-beta-HSD1) (EC 1.1.1.146) (7-oxosteroid reductase) (EC 1.1.1.201) (Corticosteroid 11-beta-dehydrogenase isozyme 1) (Short chain dehydrogenase/reductase family 26C member 1)	HSD11B1 HSD11 HSD11L SDR26C1
P08588	0.810241	reviewed	ADRB1_HUMAN	Beta-1 adrenergic receptor (Beta-1 adrenoreceptor) (Beta-1 adrenoceptor)	ADRB1 ADRB1R B1AR
P21802	0.810175	reviewed	FGFR2_HUMAN	Fibroblast growth factor receptor 2 (FGFR-2) (EC 2.7.10.1) (K-sam) (KGFR) (Keratinocyte growth factor receptor) (CD antigen CD332)	FGFR2 BEK KGFR KSAM
Q9BY41	0.810065	reviewed	HDAC8_HUMAN	Histone deacetylase 8 (HD8) (EC 3.5.1.98) (Protein deacetylase HDAC8) (EC 3.5.1.-) (Protein decrotonylase HDAC8) (EC 3.5.1.-)	HDAC8 HDACL1 CDA07
P23975	0.809849	reviewed	SC6A2_HUMAN	Sodium-dependent noradrenaline transporter (Norepinephrine transporter) (NET) (Solute carrier family 6 member 2)	SLC6A2 NAT1 NET1 SLC6A5
O96017	0.809462	reviewed	CHK2_HUMAN	Serine/threonine-protein kinase Chk2 (EC 2.7.11.1) (CHK2 checkpoint homolog) (Cds1 homolog) (Hucds1) (hCds1) (Checkpoint kinase 2)	CHEK2 CDS1 CHK2 RAD53
Q9Y6L6	0.809431	reviewed	SO1B1_HUMAN	Solute carrier organic anion transporter family member 1B1 (SLCO1B1) (Liver-specific organic anion transporter 1) (LST-1) (OATP-C) (Organic anion transporter SLC21A6) (Sodium-independent organic anion-transporting polypeptide 2) (OATP-2) (Solute carrier family 21 member 6)	SLCO1B1 LST1 OATP1B1 OATP2 OATPC SLC21A6
P30530	0.809407	reviewed	UFO_HUMAN	Tyrosine-protein kinase receptor UFO (EC 2.7.10.1) (AXL oncogene)	AXL UFO
P29274	0.809367	reviewed	AA2AR_HUMAN	Adenosine receptor A2a	ADORA2A ADORA2
P51955	0.80857	reviewed	NEK2_HUMAN	Serine/threonine-protein kinase Nek2 (EC 2.7.11.1) (HSPK 21) (Never in mitosis A-related kinase 2) (NimA-related protein kinase 2) (NimA-like protein kinase 1)	NEK2 NEK2A NLK1
P25116	0.808202	reviewed	PAR1_HUMAN	Proteinase-activated receptor 1 (PAR-1) (Coagulation factor II receptor) (Thrombin receptor)	F2R CF2R PAR1 TR
P06493	0.808195	reviewed	CDK1_HUMAN	Cyclin-dependent kinase 1 (CDK1) (EC 2.7.11.22) (EC 2.7.11.23) (Cell division control protein 2 homolog) (Cell division protein kinase 1) (p34 protein kinase)	CDK1 CDC2 CDC28A CDKN1 P34CDC2
P00749	0.807981	reviewed	UROK_HUMAN	Urokinase-type plasminogen activator (U-plasminogen activator) (uPA) (EC 3.4.21.73) [Cleaved into: Urokinase-type plasminogen activator long chain A; Urokinase-type plasminogen activator short chain A; Urokinase-type plasminogen activator chain B]	PLAU
P14679	0.807171	reviewed	TYRO_HUMAN	Tyrosinase (EC 1.14.18.1) (LB24-AB) (Monophenol monooxygenase) (SK29-AB) (Tumor rejection antigen AB)	TYR
Q9UGN5	0.806109	reviewed	PARP2_HUMAN	Poly [ADP-ribose] polymerase 2 (PARP-2) (hPARP-2) (EC 2.4.2.30) (ADP-ribosyltransferase diphtheria toxin-like 2) (ARTD2) (DNA ADP-ribosyltransferase PARP2) (EC 2.4.2.-) (NAD(+) ADP-ribosyltransferase 2) (ADPRT-2) (Poly[ADP-ribose] synthase 2) (pADPRT-2) (Protein poly-ADP-ribosyltransferase PARP2) (EC 2.4.2.-)	PARP2 ADPRT2 ADPRTL2
Q13085	0.805963	reviewed	ACACA_HUMAN	Acetyl-CoA carboxylase 1 (ACC1) (EC 6.4.1.2) (Acetyl-Coenzyme A carboxylase alpha) (ACC-alpha)	ACACA ACAC ACC1 ACCA
P48730	0.805763	reviewed	KC1D_HUMAN	Casein kinase I isoform delta (CKI-delta) (CKId) (EC 2.7.11.1) (Tau-protein kinase CSNK1D) (EC 2.7.11.26)	CSNK1D HCKID
P41597	0.805075	reviewed	CCR2_HUMAN	C-C chemokine receptor type 2 (C-C CKR-2) (CC-CKR-2) (CCR-2) (CCR2) (Monocyte chemoattractant protein 1 receptor) (MCP-1-R) (CD antigen CD192)	CCR2 CMKBR2
P04150	0.804601	reviewed	GCR_HUMAN	Glucocorticoid receptor (GR) (Nuclear receptor subfamily 3 group C member 1)	NR3C1 GRL
P08842	0.804202	reviewed	STS_HUMAN	Steryl-sulfatase (EC 3.1.6.2) (Arylsulfatase C) (ASC) (Estrone sulfatase) (Steroid sulfatase) (Steryl-sulfate sulfohydrolase)	STS ARSC1
P42330	0.804153	reviewed	AK1C3_HUMAN	Aldo-keto reductase family 1 member C3 (EC 1.1.1.-) (EC 1.1.1.210) (EC 1.1.1.53) (EC 1.1.1.62) (17-beta-hydroxysteroid dehydrogenase type 5) (17-beta-HSD 5) (3-alpha-HSD type II, brain) (3-alpha-hydroxysteroid dehydrogenase type 2) (3-alpha-HSD type 2) (EC 1.1.1.357) (Chlordecone reductase homolog HAKRb) (Dihydrodiol dehydrogenase 3) (DD-3) (DD3) (Dihydrodiol dehydrogenase type I) (HA1753) (Prost…	AKR1C3 DDH1 HSD17B5 KIAA0119 PGFS
Q06418	0.803903	reviewed	TYRO3_HUMAN	Tyrosine-protein kinase receptor TYRO3 (EC 2.7.10.1) (Tyrosine-protein kinase BYK) (Tyrosine-protein kinase DTK) (Tyrosine-protein kinase RSE) (Tyrosine-protein kinase SKY) (Tyrosine-protein kinase TIF)	TYRO3 BYK DTK RSE SKY TIF
P23526	0.802871	reviewed	SAHH_HUMAN	Adenosylhomocysteinase (AdoHcyase) (EC 3.13.2.1) (S-adenosyl-L-homocysteine hydrolase)	AHCY SAHH
O00329	0.802384	reviewed	PK3CD_HUMAN	Phosphatidylinositol 4,5-bisphosphate 3-kinase catalytic subunit delta isoform (PI3-kinase subunit delta) (PI3K-delta) (PI3Kdelta) (PtdIns-3-kinase subunit delta) (EC 2.7.1.137) (EC 2.7.1.153) (Phosphatidylinositol 4,5-bisphosphate 3-kinase 110 kDa catalytic subunit delta) (PtdIns-3-kinase subunit p110-delta) (p110delta)	PIK3CD
P42336	0.801957	reviewed	PK3CA_HUMAN	Phosphatidylinositol 4,5-bisphosphate 3-kinase catalytic subunit alpha isoform (PI3-kinase subunit alpha) (PI3K-alpha) (PI3Kalpha) (PtdIns-3-kinase subunit alpha) (EC 2.7.1.137) (EC 2.7.1.153) (Phosphatidylinositol 4,5-bisphosphate 3-kinase 110 kDa catalytic subunit alpha) (PtdIns-3-kinase subunit p110-alpha) (p110alpha) (Phosphoinositide 3-kinase alpha) (Phosphoinositide-3-kinase catalytic alpha…	PIK3CA
O60760	0.801873	reviewed	HPGDS_HUMAN	Hematopoietic prostaglandin D synthase (H-PGDS) (EC 5.3.99.2) (GST class-sigma) (Glutathione S-transferase) (EC 2.5.1.18) (Glutathione-dependent PGD synthase) (Glutathione-requiring prostaglandin D synthase) (Prostaglandin-H2 D-isomerase)	HPGDS GSTS PGDS PTGDS2
P14222	0.801357	reviewed	PERF_HUMAN	Perforin-1 (P1) (Cytolysin) (Lymphocyte pore-forming protein) (PFP)	PRF1 PFP
P08473	0.800917	reviewed	NEP_HUMAN	Neprilysin (EC 3.4.24.11) (Atriopeptidase) (Common acute lymphocytic leukemia antigen) (CALLA) (Enkephalinase) (Neutral endopeptidase 24.11) (NEP) (Neutral endopeptidase) (Skin fibroblast elastase) (SFE) (CD antigen CD10)	MME EPN
P15559	0.800233	reviewed	NQO1_HUMAN	NAD(P)H dehydrogenase [quinone] 1 (EC 1.6.5.2) (Azoreductase) (DT-diaphorase) (DTD) (Menadione reductase) (NAD(P)H:quinone oxidoreductase 1) (Phylloquinone reductase) (Quinone reductase 1) (QR1)	NQO1 DIA4 NMOR1
P29323	0.798833	reviewed	EPHB2_HUMAN	Ephrin type-B receptor 2 (EC 2.7.10.1) (Developmentally-regulated Eph-related tyrosine kinase) (ELK-related tyrosine kinase) (EPH tyrosine kinase 3) (EPH-like kinase 5) (EK5) (hEK5) (Renal carcinoma antigen NY-REN-47) (Tyrosine-protein kinase TYRO5) (Tyrosine-protein kinase receptor EPH-3) [Cleaved into: EphB2/CTF1; EphB2/CTF2]	EPHB2 DRT EPHT3 EPTH3 ERK HEK5 TYRO5
Q96KS0	0.798391	reviewed	EGLN2_HUMAN	Prolyl hydroxylase EGLN2 (EC 1.14.11.-) (Egl nine homolog 2) (EC 1.14.11.29) (Estrogen-induced tag 6) (EIT-6) (HPH-3) (Hypoxia-inducible factor prolyl hydroxylase 1) (HIF-PH1) (HIF-prolyl hydroxylase 1) (HPH-1) (Prolyl hydroxylase domain-containing protein 1) (PHD1)	EGLN2 EIT6
Q13526	0.798372	reviewed	PIN1_HUMAN	Peptidyl-prolyl cis-trans isomerase NIMA-interacting 1 (EC 5.2.1.8) (Peptidyl-prolyl cis-trans isomerase Pin1) (PPIase Pin1) (Rotamase Pin1)	PIN1
P28335	0.797873	reviewed	5HT2C_HUMAN	5-hydroxytryptamine receptor 2C (5-HT-2C) (5-HT2C) (5-HTR2C) (5-hydroxytryptamine receptor 1C) (5-HT-1C) (5-HT1C) (Serotonin receptor 2C)	HTR2C HTR1C
P23443	0.797246	reviewed	KS6B1_HUMAN	Ribosomal protein S6 kinase beta-1 (S6K-beta-1) (S6K1) (EC 2.7.11.1) (70 kDa ribosomal protein S6 kinase 1) (P70S6K1) (p70-S6K 1) (Ribosomal protein S6 kinase I) (Serine/threonine-protein kinase 14A) (p70 ribosomal S6 kinase alpha) (p70 S6 kinase alpha) (p70 S6K-alpha) (p70 S6KA)	RPS6KB1 STK14A
P10275	0.796984	reviewed	ANDR_HUMAN	Androgen receptor (Dihydrotestosterone receptor) (Nuclear receptor subfamily 3 group C member 4)	AR DHTR NR3C4
Q05513	0.796445	reviewed	KPCZ_HUMAN	Protein kinase C zeta type (EC 2.7.11.13) (nPKC-zeta)	PRKCZ PKC2
Q16678	0.796221	reviewed	CP1B1_HUMAN	Cytochrome P450 1B1 (EC 1.14.14.1) (CYPIB1) (Hydroperoxy icosatetraenoate dehydratase) (EC 4.2.1.152)	CYP1B1
O14746	0.796095	reviewed	TERT_HUMAN	Telomerase reverse transcriptase (EC 2.7.7.49) (HEST2) (Telomerase catalytic subunit) (Telomerase-associated protein 2) (TP2)	TERT EST2 TCS1 TRT
P09619	0.795804	reviewed	PGFRB_HUMAN	Platelet-derived growth factor receptor beta (PDGF-R-beta) (PDGFR-beta) (EC 2.7.10.1) (Beta platelet-derived growth factor receptor) (Beta-type platelet-derived growth factor receptor) (CD140 antigen-like family member B) (Platelet-derived growth factor receptor 1) (PDGFR-1) (CD antigen CD140b)	PDGFRB PDGFR PDGFR1
Q13822	0.795731	reviewed	ENPP2_HUMAN	Ectonucleotide pyrophosphatase/phosphodiesterase family member 2 (E-NPP 2) (EC 3.1.4.39) (Autotaxin) (Extracellular lysophospholipase D) (LysoPLD)	ENPP2 ATX PDNP2
P21728	0.795582	reviewed	DRD1_HUMAN	D(1A) dopamine receptor (Dopamine D1 receptor)	DRD1
P55201	0.795507	reviewed	BRPF1_HUMAN	Peregrin (Bromodomain and PHD finger-containing protein 1) (Protein Br140)	BRPF1 BR140
Q96DB2	0.79537	reviewed	HDA11_HUMAN	Histone deacetylase 11 (HD11) (EC 3.5.1.98)	HDAC11
O00519	0.794932	reviewed	FAAH1_HUMAN	Fatty-acid amide hydrolase 1 (EC 3.5.1.99) (Anandamide amidohydrolase 1) (Fatty acid ester hydrolase) (EC 3.1.1.-) (Oleamide hydrolase 1)	FAAH FAAH1
Q07820	0.794774	reviewed	MCL1_HUMAN	Induced myeloid leukemia cell differentiation protein Mcl-1 (Bcl-2-like protein 3) (Bcl2-L-3) (Bcl-2-related protein EAT/mcl1) (mcl1/EAT)	MCL1 BCL2L3
P41182	0.794171	reviewed	BCL6_HUMAN	B-cell lymphoma 6 protein (BCL-6) (B-cell lymphoma 5 protein) (BCL-5) (Protein LAZ-3) (Zinc finger and BTB domain-containing protein 27) (Zinc finger protein 51)	BCL6 BCL5 LAZ3 ZBTB27 ZNF51
P16234	0.794065	reviewed	PGFRA_HUMAN	Platelet-derived growth factor receptor alpha (PDGF-R-alpha) (PDGFR-alpha) (EC 2.7.10.1) (Alpha platelet-derived growth factor receptor) (Alpha-type platelet-derived growth factor receptor) (CD140 antigen-like family member A) (CD140a antigen) (Platelet-derived growth factor alpha receptor) (Platelet-derived growth factor receptor 2) (PDGFR-2) (CD antigen CD140a)	PDGFRA PDGFR2 RHEPDGFRA
O15530	0.794047	reviewed	PDPK1_HUMAN	3-phosphoinositide-dependent protein kinase 1 (hPDK1) (EC 2.7.11.1)	PDPK1 PDK1
Q9H9B1	0.79299	reviewed	EHMT1_HUMAN	Histone-lysine N-methyltransferase EHMT1 (EC 2.1.1.-) (EC 2.1.1.367) (Euchromatic histone-lysine N-methyltransferase 1) (Eu-HMTase1) (G9a-like protein 1) (GLP) (GLP1) (Histone H3-K9 methyltransferase 5) (H3-K9-HMTase 5) (Lysine N-methyltransferase 1D)	EHMT1 EUHMTASE1 GLP KIAA1876 KMT1D
P11309	0.790815	reviewed	PIM1_HUMAN	Serine/threonine-protein kinase pim-1 (EC 2.7.11.1)	PIM1
Q6P179	0.7895	reviewed	ERAP2_HUMAN	Endoplasmic reticulum aminopeptidase 2 (EC 3.4.11.-) (Leukocyte-derived arginine aminopeptidase) (L-RAP)	ERAP2 LRAP
Q96GG9	0.789276	reviewed	DCNL1_HUMAN	DCN1-like protein 1 (DCNL1) (DCUN1 domain-containing protein 1) (Defective in cullin neddylation protein 1-like protein 1) (Squamous cell carcinoma-related oncogene)	DCUN1D1 DCN1 DCUN1L1 RP42 SCCRO
Q05397	0.789193	reviewed	FAK1_HUMAN	Focal adhesion kinase 1 (FADK 1) (EC 2.7.10.2) (Focal adhesion kinase-related nonkinase) (FRNK) (Protein phosphatase 1 regulatory subunit 71) (PPP1R71) (Protein-tyrosine kinase 2) (p125FAK) (pp125FAK)	PTK2 FAK FAK1
Q15059	0.788754	reviewed	BRD3_HUMAN	Bromodomain-containing protein 3 (RING3-like protein)	BRD3 KIAA0043 RING3L
P15056	0.788533	reviewed	BRAF_HUMAN	Serine/threonine-protein kinase B-raf (EC 2.7.11.1) (Proto-oncogene B-Raf) (p94) (v-Raf murine sarcoma viral oncogene homolog B1)	BRAF BRAF1 RAFB1
Q99250	0.788358	reviewed	SCN2A_HUMAN	Sodium channel protein type 2 subunit alpha (HBSC II) (Sodium channel protein brain II subunit alpha) (Sodium channel protein type II subunit alpha) (Voltage-gated sodium channel subunit alpha Nav1.2)	SCN2A HBA NAC2 SCN2A1 SCN2A2
Q09472	0.787677	reviewed	EP300_HUMAN	Histone acetyltransferase p300 (p300 HAT) (EC 2.3.1.48) (E1A-associated protein p300) (Histone butyryltransferase p300) (EC 2.3.1.-) (Histone crotonyltransferase p300) (EC 2.3.1.-) (Protein 2-hydroxyisobutyryltransferase p300) (EC 2.3.1.-) (Protein lactyltransferas p300) (EC 2.3.1.-) (Protein propionyltransferase p300) (EC 2.3.1.-)	EP300 P300
P35228	0.787547	reviewed	NOS2_HUMAN	Nitric oxide synthase, inducible (EC 1.14.13.39) (Hepatocyte NOS) (HEP-NOS) (Inducible NO synthase) (Inducible NOS) (iNOS) (NOS type II) (Peptidyl-cysteine S-nitrosylase NOS2)	NOS2 NOS2A
P14735	0.787441	reviewed	IDE_HUMAN	Insulin-degrading enzyme (EC 3.4.24.56) (Abeta-degrading protease) (Insulin protease) (Insulinase) (Insulysin)	IDE
P09237	0.786549	reviewed	MMP7_HUMAN	Matrilysin (EC 3.4.24.23) (Matrin) (Matrix metalloproteinase-7) (MMP-7) (Pump-1 protease) (Uterine metalloproteinase)	MMP7 MPSL1 PUMP1
P14902	0.785595	reviewed	I23O1_HUMAN	Indoleamine 2,3-dioxygenase 1 (IDO-1) (EC 1.13.11.52) (Indoleamine-pyrrole 2,3-dioxygenase)	IDO1 IDO INDO
P21554	0.785567	reviewed	CNR1_HUMAN	Cannabinoid receptor 1 (CB-R) (CB1) (CANN6)	CNR1 CNR
P42338	0.784712	reviewed	PK3CB_HUMAN	Phosphatidylinositol 4,5-bisphosphate 3-kinase catalytic subunit beta isoform (PI3-kinase subunit beta) (PI3K-beta) (PI3Kbeta) (PtdIns-3-kinase subunit beta) (EC 2.7.1.153) (Phosphatidylinositol 4,5-bisphosphate 3-kinase 110 kDa catalytic subunit beta) (PtdIns-3-kinase subunit p110-beta) (p110beta) (Serine/threonine protein kinase PIK3CB) (EC 2.7.11.1)	PIK3CB PIK3C1
Q03111	0.784554	reviewed	ENL_HUMAN	Protein ENL (YEATS domain-containing protein 1)	MLLT1 ENL LTG19 YEATS1
Q04760	0.784524	reviewed	LGUL_HUMAN	Lactoylglutathione lyase (EC 4.4.1.5) (Aldoketomutase) (Glyoxalase I) (Glx I) (Ketone-aldehyde mutase) (Methylglyoxalase) (S-D-lactoylglutathione methylglyoxal lyase)	GLO1
P49721	0.784432	reviewed	PSB2_HUMAN	Proteasome subunit beta type-2 (Macropain subunit C7-I) (Multicatalytic endopeptidase complex subunit C7-I) (Proteasome component C7-I)	PSMB2
O14920	0.783926	reviewed	IKKB_HUMAN	Inhibitor of nuclear factor kappa-B kinase subunit beta (I-kappa-B-kinase beta) (IKK-B) (IKK-beta) (IkBKB) (EC 2.7.11.10) (I-kappa-B kinase 2) (IKK-2) (IKK2) (Nuclear factor NF-kappa-B inhibitor kinase beta) (NFKBIKB) (Serine/threonine protein kinase IKBKB) (EC 2.7.11.1)	IKBKB IKKB
Q03181	0.783611	reviewed	PPARD_HUMAN	Peroxisome proliferator-activated receptor delta (PPAR-delta) (NUCI) (Nuclear hormone receptor 1) (NUC1) (Nuclear receptor subfamily 1 group C member 2) (Peroxisome proliferator-activated receptor beta) (PPAR-beta)	PPARD NR1C2 PPARB
P25101	0.783593	reviewed	EDNRA_HUMAN	Endothelin-1 receptor (Endothelin receptor type A) (ET-A) (ETA-R) (hET-AR)	EDNRA ETA ETRA
Q9Y5X9	0.782375	reviewed	LIPG_HUMAN	Endothelial lipase (EC 3.1.1.3) (Endothelial cell-derived lipase) (EDL) (EL) (Phospholipase A1) (EC 3.1.1.32)	LIPG UNQ387/PRO719
P50579	0.782344	reviewed	MAP2_HUMAN	Methionine aminopeptidase 2 (MAP 2) (MetAP 2) (EC 3.4.11.18) (Initiation factor 2-associated 67 kDa glycoprotein) (p67) (p67eIF2) (Peptidase M)	METAP2 MNPEP P67EIF2
Q14289	0.782103	reviewed	FAK2_HUMAN	Protein-tyrosine kinase 2-beta (EC 2.7.10.2) (Calcium-dependent tyrosine kinase) (CADTK) (Calcium-regulated non-receptor proline-rich tyrosine kinase) (Cell adhesion kinase beta) (CAK-beta) (CAKB) (Focal adhesion kinase 2) (FADK 2) (Proline-rich tyrosine kinase 2) (Related adhesion focal tyrosine kinase) (RAFTK)	PTK2B FAK2 PYK2 RAFTK
P05129	0.781474	reviewed	KPCG_HUMAN	Protein kinase C gamma type (PKC-gamma) (EC 2.7.11.13)	PRKCG PKCG
P78527	0.78122	reviewed	PRKDC_HUMAN	DNA-dependent protein kinase catalytic subunit (DNA-PK catalytic subunit) (DNA-PKcs) (EC 2.7.11.1) (DNPK1) (p460)	PRKDC HYRC HYRC1
Q9H8M2	0.779939	reviewed	BRD9_HUMAN	Bromodomain-containing protein 9 (Rhabdomyosarcoma antigen MU-RMS-40.8)	BRD9 UNQ3040/PRO9856
P04629	0.779577	reviewed	NTRK1_HUMAN	High affinity nerve growth factor receptor (EC 2.7.10.1) (Neurotrophic tyrosine kinase receptor type 1) (TRK1-transforming tyrosine kinase protein) (Tropomyosin-related kinase A) (Tyrosine kinase receptor) (Tyrosine kinase receptor A) (Trk-A) (gp140trk) (p140-TrkA)	NTRK1 MTC TRK TRKA
P08151	0.779567	reviewed	GLI1_HUMAN	Zinc finger protein GLI1 (Glioma-associated oncogene) (Oncogene GLI)	GLI1 GLI
P13569	0.779286	reviewed	CFTR_HUMAN	Cystic fibrosis transmembrane conductance regulator (CFTR) (ATP-binding cassette sub-family C member 7) (Channel conductance-controlling ATPase) (EC 5.6.1.6) (cAMP-dependent chloride channel)	CFTR ABCC7
Q58F21	0.77844	reviewed	BRDT_HUMAN	Bromodomain testis-specific protein (Cancer/testis antigen 9) (CT9) (RING3-like protein)	BRDT
P53350	0.776889	reviewed	PLK1_HUMAN	Serine/threonine-protein kinase PLK1 (EC 2.7.11.21) (Polo-like kinase 1) (PLK-1) (Serine/threonine-protein kinase 13) (STPK13)	PLK1 PLK
P52333	0.775879	reviewed	JAK3_HUMAN	Tyrosine-protein kinase JAK3 (EC 2.7.10.2) (Janus kinase 3) (JAK-3) (Leukocyte janus kinase) (L-JAK)	JAK3
P68400	0.775828	reviewed	CSK21_HUMAN	Casein kinase II subunit alpha (CK II alpha) (EC 2.7.11.1)	CSNK2A1 CK2A1
P10721	0.77578	reviewed	KIT_HUMAN	Mast/stem cell growth factor receptor Kit (SCFR) (EC 2.7.10.1) (Piebald trait protein) (PBT) (Proto-oncogene c-Kit) (Tyrosine-protein kinase Kit) (p145 c-kit) (v-kit Hardy-Zuckerman 4 feline sarcoma viral oncogene homolog) (CD antigen CD117)	KIT SCFR
P21452	0.77541	reviewed	NK2R_HUMAN	Substance-K receptor (SKR) (NK-2 receptor) (NK-2R) (Neurokinin A receptor) (Tachykinin receptor 2)	TACR2 NK2R NKNAR TAC2R
P26358	0.774802	reviewed	DNMT1_HUMAN	DNA (cytosine-5)-methyltransferase 1 (Dnmt1) (EC 2.1.1.37) (CXXC-type zinc finger protein 9) (DNA methyltransferase HsaI) (DNA MTase HsaI) (M.HsaI) (MCMT)	DNMT1 AIM CXXC9 DNMT
O14684	0.773345	reviewed	PTGES_HUMAN	Prostaglandin E synthase (EC 5.3.99.3) (Glutathione peroxidase PTGES) (EC 1.11.1.-) (Glutathione transferase PTGES) (EC 2.5.1.18) (Microsomal glutathione S-transferase 1-like 1) (MGST1-L1) (Microsomal prostaglandin E synthase 1) (MPGES-1) (p53-induced gene 12 protein)	PTGES MGST1L1 MPGES1 PGES PIG12
P25098	0.773081	reviewed	ARBK1_HUMAN	Beta-adrenergic receptor kinase 1 (Beta-ARK-1) (EC 2.7.11.15) (G-protein coupled receptor kinase 2)	GRK2 ADRBK1 BARK BARK1
Q06124	0.772494	reviewed	PTN11_HUMAN	Tyrosine-protein phosphatase non-receptor type 11 (EC 3.1.3.48) (Protein-tyrosine phosphatase 1D) (PTP-1D) (Protein-tyrosine phosphatase 2C) (PTP-2C) (SH-PTP2) (SHP-2) (Shp2) (SH-PTP3)	PTPN11 PTP2C SHPTP2
Q9P1W9	0.772121	reviewed	PIM2_HUMAN	Serine/threonine-protein kinase pim-2 (EC 2.7.11.1) (Pim-2h)	PIM2
Q9UKV0	0.771787	reviewed	HDAC9_HUMAN	Histone deacetylase 9 (HD9) (EC 3.5.1.98) (Histone deacetylase 7B) (HD7) (HD7b) (Histone deacetylase-related protein) (MEF2-interacting transcription repressor MITR)	HDAC9 HDAC7 HDAC7B HDRP KIAA0744 MITR
O15111	0.771287	reviewed	IKKA_HUMAN	Inhibitor of nuclear factor kappa-B kinase subunit alpha (I-kappa-B kinase alpha) (IKK-A) (IKK-alpha) (IkBKA) (IkappaB kinase) (EC 2.7.11.10) (Conserved helix-loop-helix ubiquitous kinase) (I-kappa-B kinase 1) (IKK-1) (IKK1) (Nuclear factor NF-kappa-B inhibitor kinase alpha) (NFKBIKA) (Transcription factor 16) (TCF-16)	CHUK IKKA TCF16
P14920	0.770401	reviewed	OXDA_HUMAN	D-amino-acid oxidase (DAAO) (DAMOX) (DAO) (EC 1.4.3.3)	DAO DAMOX
P19525	0.768864	reviewed	E2AK2_HUMAN	Interferon-induced, double-stranded RNA-activated protein kinase (EC 2.7.11.1) (Eukaryotic translation initiation factor 2-alpha kinase 2) (eIF-2A protein kinase 2) (Interferon-inducible RNA-dependent protein kinase) (P1/eIF-2A protein kinase) (Protein kinase RNA-activated) (PKR) (Protein kinase R) (Tyrosine-protein kinase EIF2AK2) (EC 2.7.10.2) (p68 kinase)	EIF2AK2 PKR PRKR
Q15858	0.768632	reviewed	SCN9A_HUMAN	Sodium channel protein type 9 subunit alpha (Neuroendocrine sodium channel) (hNE-Na) (Peripheral sodium channel 1) (PN1) (Sodium channel protein type IX subunit alpha) (Voltage-gated sodium channel subunit alpha Nav1.7)	SCN9A NENA
P40306	0.768551	reviewed	PSB10_HUMAN	Proteasome subunit beta type-10 (EC 3.4.25.1) (Low molecular mass protein 10) (Macropain subunit MECl-1) (Multicatalytic endopeptidase complex subunit MECl-1) (Proteasome MECl-1) (Proteasome subunit beta-2i)	PSMB10 LMP10 MECL1
P00746	0.768303	reviewed	CFAD_HUMAN	Complement factor D (EC 3.4.21.46) (Adipsin) (C3 convertase activator) (Properdin factor D)	CFD DF PFD
P18089	0.768273	reviewed	ADA2B_HUMAN	Alpha-2B adrenergic receptor (Alpha-2 adrenergic receptor subtype C2) (Alpha-2B adrenoreceptor) (Alpha-2B adrenoceptor) (Alpha-2BAR)	ADRA2B ADRA2L1 ADRA2RL1
Q05655	0.767405	reviewed	KPCD_HUMAN	Protein kinase C delta type (EC 2.7.11.13) (Tyrosine-protein kinase PRKCD) (EC 2.7.10.2) (nPKC-delta) [Cleaved into: Protein kinase C delta type regulatory subunit; Protein kinase C delta type catalytic subunit (Sphingosine-dependent protein kinase-1) (SDK1)]	PRKCD PKCD
Q14416	0.767026	reviewed	GRM2_HUMAN	Metabotropic glutamate receptor 2 (mGluR2)	GRM2 GPRC1B MGLUR2
P46095	0.765659	reviewed	GPR6_HUMAN	G-protein coupled receptor 6 (Sphingosine 1-phosphate receptor GPR6)	GPR6
P43003	0.764706	reviewed	EAA1_HUMAN	Excitatory amino acid transporter 1 (Sodium-dependent glutamate/aspartate transporter 1) (GLAST-1) (Solute carrier family 1 member 3)	SLC1A3 EAAT1 GLAST GLAST1
Q9UDY8	0.764444	reviewed	MALT1_HUMAN	Mucosa-associated lymphoid tissue lymphoma translocation protein 1 (EC 3.4.22.-) (MALT lymphoma-associated translocation) (Paracaspase)	MALT1 MLT
Q9Y4P1	0.763033	reviewed	ATG4B_HUMAN	Cysteine protease ATG4B (EC 3.4.22.-) (AUT-like 1 cysteine endopeptidase) (Autophagy-related cysteine endopeptidase 1) (Autophagin-1) (Autophagy-related protein 4 homolog B) (HsAPG4B) (hAPG4B)	ATG4B APG4B AUTL1 KIAA0943
P41743	0.762575	reviewed	KPCI_HUMAN	Protein kinase C iota type (EC 2.7.11.13) (Atypical protein kinase C-lambda/iota) (PRKC-lambda/iota) (aPKC-lambda/iota) (nPKC-iota)	PRKCI DXS1179E
P00519	0.761857	reviewed	ABL1_HUMAN	Tyrosine-protein kinase ABL1 (EC 2.7.10.2) (Abelson murine leukemia viral oncogene homolog 1) (Abelson tyrosine-protein kinase 1) (Proto-oncogene c-Abl) (p150)	ABL1 ABL JTK7
Q15746	0.760902	reviewed	MYLK_HUMAN	Myosin light chain kinase, smooth muscle (MLCK) (smMLCK) (EC 2.7.11.18) (Kinase-related protein) (KRP) (Telokin) [Cleaved into: Myosin light chain kinase, smooth muscle, deglutamylated form]	MYLK MLCK MLCK1 MYLK1
O15439	0.76031	reviewed	MRP4_HUMAN	ATP-binding cassette sub-family C member 4 (EC 7.6.2.-) (EC 7.6.2.2) (EC 7.6.2.3) (MRP/cMOAT-related ABC transporter) (Multi-specific organic anion transporter B) (MOAT-B) (Multidrug resistance-associated protein 4)	ABCC4 MOATB MRP4
P67870	0.760259	reviewed	CSK2B_HUMAN	Casein kinase II subunit beta (CK II beta) (Phosvitin) (Protein G5a)	CSNK2B CK2N G5A
Q02763	0.760019	reviewed	TIE2_HUMAN	Angiopoietin-1 receptor (EC 2.7.10.1) (Endothelial tyrosine kinase) (Tunica interna endothelial cell kinase) (Tyrosine kinase with Ig and EGF homology domains-2) (Tyrosine-protein kinase receptor TEK) (Tyrosine-protein kinase receptor TIE-2) (hTIE2) (p140 TEK) (CD antigen CD202b)	TEK TIE2 VMCM VMCM1
P13866	0.758998	reviewed	SC5A1_HUMAN	Sodium/glucose cotransporter 1 (Na(+)/glucose cotransporter 1) (High affinity sodium-glucose cotransporter) (Solute carrier family 5 member 1)	SLC5A1 NAGT SGLT1
P00750	0.758904	reviewed	TPA_HUMAN	Tissue-type plasminogen activator (t-PA) (t-plasminogen activator) (tPA) (EC 3.4.21.68) (Alteplase) (Reteplase) [Cleaved into: Tissue-type plasminogen activator chain A; Tissue-type plasminogen activator chain B]	PLAT
Q96GD4	0.757079	reviewed	AURKB_HUMAN	Aurora kinase B (EC 2.7.11.1) (Aurora 1) (Aurora- and IPL1-like midbody-associated protein 1) (AIM-1) (Aurora/IPL1-related kinase 2) (ARK-2) (Aurora-related kinase 2) (STK-1) (Serine/threonine-protein kinase 12) (Serine/threonine-protein kinase 5) (Serine/threonine-protein kinase aurora-B)	AURKB AIK2 AIM1 AIRK2 ARK2 STK1 STK12 STK5
P10415	0.756377	reviewed	BCL2_HUMAN	Apoptosis regulator Bcl-2	BCL2
P06213	0.756285	reviewed	INSR_HUMAN	Insulin receptor (IR) (EC 2.7.10.1) (CD antigen CD220) [Cleaved into: Insulin receptor subunit alpha; Insulin receptor subunit beta]	INSR
P53396	0.755768	reviewed	ACLY_HUMAN	ATP-citrate synthase (EC 2.3.3.8) (ATP-citrate (pro-S-)-lyase) (ACL) (Citrate cleavage enzyme)	ACLY
P09917	0.755179	reviewed	LOX5_HUMAN	Polyunsaturated fatty acid 5-lipoxygenase (EC 1.13.11.-) (Arachidonate 5-lipoxygenase) (5-LO) (5-lipoxygenase) (EC 1.13.11.34)	ALOX5 LOG5
P35498	0.75479	reviewed	SCN1A_HUMAN	Sodium channel protein type 1 subunit alpha (Sodium channel protein brain I subunit alpha) (Sodium channel protein type I subunit alpha) (Voltage-gated sodium channel subunit alpha Nav1.1)	SCN1A NAC1 SCN1
P28482	0.752943	reviewed	MK01_HUMAN	Mitogen-activated protein kinase 1 (MAP kinase 1) (MAPK 1) (EC 2.7.11.24) (ERT1) (Extracellular signal-regulated kinase 2) (ERK-2) (MAP kinase isoform p42) (p42-MAPK) (Mitogen-activated protein kinase 2) (MAP kinase 2) (MAPK 2)	MAPK1 ERK2 PRKM1 PRKM2
Q9NYA1	0.751713	reviewed	SPHK1_HUMAN	Sphingosine kinase 1 (SK 1) (SPK 1) (EC 2.7.1.91) (Acetyltransferase SPHK1) (EC 2.3.1.-)	SPHK1 SK1 SPHK SPK
O15496	0.751549	reviewed	PA2GX_HUMAN	Group 10 secretory phospholipase A2 (EC 3.1.1.4) (Group X secretory phospholipase A2) (GX sPLA2) (sPLA2-X) (Phosphatidylcholine 2-acylhydrolase 10)	PLA2G10
P09960	0.749801	reviewed	LKHA4_HUMAN	Leukotriene A-4 hydrolase (LTA-4 hydrolase) (EC 3.3.2.6) (Leukotriene A(4) hydrolase) (Tripeptide aminopeptidase LTA4H) (EC 3.4.11.4)	LTA4H LTA4
P22413	0.747888	reviewed	ENPP1_HUMAN	Ectonucleotide pyrophosphatase/phosphodiesterase family member 1 (E-NPP 1) (Membrane component chromosome 6 surface marker 1) (Phosphodiesterase I/nucleotide pyrophosphatase 1) (Plasma-cell membrane glycoprotein PC-1) [Cleaved into: Ectonucleotide pyrophosphatase/phosphodiesterase family member 1, secreted form] [Includes: Alkaline phosphodiesterase I (EC 3.1.4.1); Nucleotide pyrophosphatase (NPP…	ENPP1 M6S1 NPPS PC1 PDNP1
P41143	0.747728	reviewed	OPRD_HUMAN	Delta-type opioid receptor (D-OR-1) (DOR-1)	OPRD1 OPRD
P28074	0.747616	reviewed	PSB5_HUMAN	Proteasome subunit beta type-5 (EC 3.4.25.1) (Macropain epsilon chain) (Multicatalytic endopeptidase complex epsilon chain) (Proteasome chain 6) (Proteasome epsilon chain) (Proteasome subunit MB1) (Proteasome subunit X)	PSMB5 LMPX MB1 X
P42345	0.747585	reviewed	MTOR_HUMAN	Serine/threonine-protein kinase mTOR (EC 2.7.11.1) (FK506-binding protein 12-rapamycin complex-associated protein 1) (FKBP12-rapamycin complex-associated protein) (Mammalian target of rapamycin) (mTOR) (Mechanistic target of rapamycin) (Rapamycin and FKBP12 target 1) (Rapamycin target protein 1)	MTOR FRAP FRAP1 FRAP2 RAFT1 RAPT1
P33527	0.747339	reviewed	MRP1_HUMAN	Multidrug resistance-associated protein 1 (EC 7.6.2.2) (ATP-binding cassette sub-family C member 1) (Glutathione-S-conjugate-translocating ATPase ABCC1) (EC 7.6.2.3) (Leukotriene C(4) transporter) (LTC4 transporter)	ABCC1 MRP MRP1
Q8WUI4	0.74706	reviewed	HDAC7_HUMAN	Histone deacetylase 7 (HD7) (EC 3.5.1.98) (Histone deacetylase 7A) (HD7a) (Protein deacetylase HDAC7) (EC 3.5.1.-)	HDAC7 HDAC7A
P52732	0.745331	reviewed	KIF11_HUMAN	Kinesin-like protein KIF11 (Kinesin-like protein 1) (Kinesin-like spindle protein HKSP) (Kinesin-related motor protein Eg5) (Thyroid receptor-interacting protein 5) (TR-interacting protein 5) (TRIP-5)	KIF11 EG5 KNSL1 TRIP5
P27361	0.74188	reviewed	MK03_HUMAN	Mitogen-activated protein kinase 3 (MAP kinase 3) (MAPK 3) (EC 2.7.11.24) (ERT2) (Extracellular signal-regulated kinase 1) (ERK-1) (Insulin-stimulated MAP2 kinase) (MAP kinase isoform p44) (p44-MAPK) (Microtubule-associated protein 2 kinase) (p44-ERK1)	MAPK3 ERK1 PRKM3
P07339	0.74142	reviewed	CATD_HUMAN	Cathepsin D (EC 3.4.23.5) [Cleaved into: Cathepsin D light chain; Cathepsin D heavy chain]	CTSD CPSD
Q86X55	0.740765	reviewed	CARM1_HUMAN	Histone-arginine methyltransferase CARM1 (EC 2.1.1.319) (Coactivator-associated arginine methyltransferase 1) (Protein arginine N-methyltransferase 4)	CARM1 PRMT4
Q96KQ7	0.739521	reviewed	EHMT2_HUMAN	Histone-lysine N-methyltransferase EHMT2 (EC 2.1.1.-) (EC 2.1.1.367) (Euchromatic histone-lysine N-methyltransferase 2) (HLA-B-associated transcript 8) (Histone H3-K9 methyltransferase 3) (H3-K9-HMTase 3) (Lysine N-methyltransferase 1C) (Protein G9a)	EHMT2 BAT8 C6orf30 G9A KMT1C NG36
Q08499	0.738964	reviewed	PDE4D_HUMAN	3',5'-cyclic-AMP phosphodiesterase 4D (EC 3.1.4.53) (DPDE3) (PDE43) (cAMP-specific phosphodiesterase 4D)	PDE4D DPDE3
Q99685	0.738781	reviewed	MGLL_HUMAN	Monoglyceride lipase (MGL) (EC 3.1.1.23) (HU-K5) (Lysophospholipase homolog) (Lysophospholipase-like) (Monoacylglycerol lipase) (MAGL)	MGLL
Q9NS75	0.738679	reviewed	CLTR2_HUMAN	Cysteinyl leukotriene receptor 2 (CysLTR2) (G-protein coupled receptor GPCR21) (hGPCR21) (G-protein coupled receptor HG57) (HPN321)	CYSLTR2 CYSLT2 CYSLT2R PSEC0146
O60674	0.737539	reviewed	JAK2_HUMAN	Tyrosine-protein kinase JAK2 (EC 2.7.10.2) (Janus kinase 2) (JAK-2)	JAK2
Q86VZ5	0.734612	reviewed	SMS1_HUMAN	Phosphatidylcholine:ceramide cholinephosphotransferase 1 (EC 2.7.8.27) (Medulla oblongata-derived protein) (Protein Mob) (Sphingomyelin synthase 1) (Transmembrane protein 23)	SGMS1 MOB SMS1 TMEM23
Q9NZ08	0.734286	reviewed	ERAP1_HUMAN	Endoplasmic reticulum aminopeptidase 1 (EC 3.4.11.-) (ARTS-1) (Adipocyte-derived leucine aminopeptidase) (A-LAP) (Aminopeptidase PILS) (Puromycin-insensitive leucyl-specific aminopeptidase) (PILS-AP) (Type 1 tumor necrosis factor receptor shedding aminopeptidase regulator)	ERAP1 APPILS ARTS1 KIAA0525 UNQ584/PRO1154
O00206	0.732916	reviewed	TLR4_HUMAN	Toll-like receptor 4 (hToll) (CD antigen CD284)	TLR4
P09467	0.732594	reviewed	F16P1_HUMAN	Fructose-1,6-bisphosphatase 1 (FBPase 1) (EC 3.1.3.11) (D-fructose-1,6-bisphosphate 1-phosphohydrolase 1) (Liver FBPase)	FBP1 FBP
O60341	0.732243	reviewed	KDM1A_HUMAN	Lysine-specific histone demethylase 1A (EC 1.14.99.66) (BRAF35-HDAC complex protein BHC110) (Flavin-containing amine oxidase domain-containing protein 2) ([histone H3]-dimethyl-L-lysine(4) FAD-dependent demethylase 1A)	KDM1A AOF2 KDM1 KIAA0601 LSD1
P25440	0.731544	reviewed	BRD2_HUMAN	Bromodomain-containing protein 2 (O27.1.1)	BRD2 KIAA9001 RING3
P51452	0.72999	reviewed	DUS3_HUMAN	Dual specificity protein phosphatase 3 (EC 3.1.3.16) (EC 3.1.3.48) (Dual specificity protein phosphatase VHR) (Vaccinia H1-related phosphatase) (VHR)	DUSP3 VHR
P08581	0.72981	reviewed	MET_HUMAN	Hepatocyte growth factor receptor (HGF receptor) (EC 2.7.10.1) (HGF/SF receptor) (Proto-oncogene c-Met) (Scatter factor receptor) (SF receptor) (Tyrosine-protein kinase Met)	MET
P04062	0.729027	reviewed	GBA1_HUMAN	Lysosomal acid glucosylceramidase (Lysosomal acid GCase) (EC 3.2.1.45) (Acid beta-glucosidase) (Alglucerase) (Beta-glucocerebrosidase) (Beta-GC) (Beta-glucosylceramidase 1) (Cholesterol glucosyltransferase) (SGTase) (EC 2.4.1.-) (Cholesteryl-beta-glucosidase) (EC 3.2.1.-) (D-glucosyl-N-acylsphingosine glucohydrolase) (Glucosylceramidase beta 1) (Imiglucerase) (Lysosomal cholesterol glycosyltransf…	GBA1 GBA GC GLUC
Q9NTG7	0.728672	reviewed	SIR3_HUMAN	NAD-dependent protein deacetylase sirtuin-3, mitochondrial (hSIRT3) (EC 2.3.1.286) (Regulatory protein SIR2 homolog 3) (SIR2-like protein 3)	SIRT3 SIR2L3
Q02083	0.728166	reviewed	NAAA_HUMAN	N-acylethanolamine-hydrolyzing acid amidase (EC 3.5.1.60) (Acid ceramidase-like protein) (Acylsphingosine deacylase NAAA) (EC 3.5.1.23) (N-acylsphingosine amidohydrolase-like) (ASAH-like protein) [Cleaved into: N-acylethanolamine-hydrolyzing acid amidase subunit alpha; N-acylethanolamine-hydrolyzing acid amidase subunit beta]	NAAA ASAHL PLT
P08709	0.726802	reviewed	FA7_HUMAN	Coagulation factor VII (EC 3.4.21.21) (Proconvertin) (Serum prothrombin conversion accelerator) (SPCA) (Eptacog alfa) [Cleaved into: Factor VII light chain; Factor VII heavy chain]	F7
P05177	0.72606	reviewed	CP1A2_HUMAN	Cytochrome P450 1A2 (EC 1.14.14.1) (CYPIA2) (Cholesterol 25-hydroxylase) (Cytochrome P(3)450) (Cytochrome P450 4) (Cytochrome P450-P3) (Hydroperoxy icosatetraenoate dehydratase) (EC 4.2.1.152)	CYP1A2
Q16790	0.724976	reviewed	CAH9_HUMAN	Carbonic anhydrase 9 (EC 4.2.1.1) (Carbonate dehydratase IX) (Carbonic anhydrase IX) (CA-IX) (CAIX) (Membrane antigen MN) (P54/58N) (Renal cell carcinoma-associated antigen G250) (RCC-associated antigen G250) (pMW1)	CA9 G250 MN
O15151	0.724859	reviewed	MDM4_HUMAN	Protein Mdm4 (Double minute 4 protein) (Mdm2-like p53-binding protein) (Protein Mdmx) (p53-binding protein Mdm4)	MDM4 MDMX
P11166	0.724287	reviewed	GTR1_HUMAN	Solute carrier family 2, facilitated glucose transporter member 1 (Glucose transporter type 1, erythrocyte/brain) (GLUT-1) (HepG2 glucose transporter)	SLC2A1 GLUT1
P15090	0.724068	reviewed	FABP4_HUMAN	Fatty acid-binding protein, adipocyte (Adipocyte lipid-binding protein) (ALBP) (Adipocyte-type fatty acid-binding protein) (A-FABP) (AFABP) (Fatty acid-binding protein 4)	FABP4
O60885	0.723706	reviewed	BRD4_HUMAN	Bromodomain-containing protein 4 (Protein HUNK1)	BRD4 HUNK1
Q9BZP6	0.722213	reviewed	CHIA_HUMAN	Acidic mammalian chitinase (AMCase) (EC 3.2.1.14) (Lung-specific protein TSA1902)	CHIA
Q9Y6F1	0.721743	reviewed	PARP3_HUMAN	Protein mono-ADP-ribosyltransferase PARP3 (EC 2.4.2.-) (ADP-ribosyltransferase diphtheria toxin-like 3) (ARTD3) (DNA ADP-ribosyltransferase PARP3) (EC 2.4.2.-) (IRT1) (NAD(+) ADP-ribosyltransferase 3) (ADPRT-3) (Poly [ADP-ribose] polymerase 3) (PARP-3) (hPARP-3) (Poly[ADP-ribose] synthase 3) (pADPRT-3)	PARP3 ADPRT3 ADPRTL3
Q00535	0.721525	reviewed	CDK5_HUMAN	Cyclin-dependent kinase 5 (EC 2.7.11.1) (Cell division protein kinase 5) (Cyclin-dependent-like kinase 5) (Serine/threonine-protein kinase PSSALRE) (Tau protein kinase II catalytic subunit) (TPKII catalytic subunit)	CDK5 CDKN5 PSSALRE
Q12884	0.72036	reviewed	SEPR_HUMAN	Prolyl endopeptidase FAP (EC 3.4.21.26) (170 kDa melanoma membrane-bound gelatinase) (Dipeptidyl peptidase FAP) (EC 3.4.14.5) (Fibroblast activation protein alpha) (FAPalpha) (Gelatine degradation protease FAP) (EC 3.4.21.-) (Integral membrane serine protease) (Post-proline cleaving enzyme) (Serine integral membrane protease) (SIMP) (Surface-expressed protease) (Seprase) [Cleaved into: Antiplasmi…	FAP
O15382	0.720203	reviewed	BCAT2_HUMAN	Branched-chain-amino-acid aminotransferase, mitochondrial (BCAT(m)) (EC 2.6.1.42) (Placental protein 18) (PP18)	BCAT2 BCATM BCT2 ECA40
P29375	0.719842	reviewed	KDM5A_HUMAN	Lysine-specific demethylase 5A (EC 1.14.11.67) (Histone demethylase JARID1A) (Jumonji/ARID domain-containing protein 1A) (Retinoblastoma-binding protein 2) (RBBP-2) ([histone H3]-trimethyl-L-lysine(4) demethylase 5A)	KDM5A JARID1A RBBP2 RBP2
Q9NYK1	0.719602	reviewed	TLR7_HUMAN	Toll-like receptor 7	TLR7 UNQ248/PRO285
P48736	0.71959	reviewed	PK3CG_HUMAN	Phosphatidylinositol 4,5-bisphosphate 3-kinase catalytic subunit gamma isoform (PI3-kinase subunit gamma) (PI3K-gamma) (PI3Kgamma) (PtdIns-3-kinase subunit gamma) (EC 2.7.1.137) (EC 2.7.1.153) (EC 2.7.1.154) (Phosphatidylinositol 4,5-bisphosphate 3-kinase 110 kDa catalytic subunit gamma) (PtdIns-3-kinase subunit p110-gamma) (p110gamma) (Phosphoinositide-3-kinase catalytic gamma polypeptide) (Seri…	PIK3CG
P30305	0.719307	reviewed	MPIP2_HUMAN	M-phase inducer phosphatase 2 (EC 3.1.3.48) (Dual specificity phosphatase Cdc25B)	CDC25B CDC25HU2
P56524	0.719237	reviewed	HDAC4_HUMAN	Histone deacetylase 4 (HD4) (EC 3.5.1.98)	HDAC4 KIAA0288
O95342	0.718674	reviewed	ABCBB_HUMAN	Bile salt export pump (EC 7.6.2.-) (ATP-binding cassette sub-family B member 11)	ABCB11 BSEP
P51449	0.718274	reviewed	RORG_HUMAN	Nuclear receptor ROR-gamma (Nuclear receptor RZR-gamma) (Nuclear receptor subfamily 1 group F member 3) (RAR-related orphan receptor C) (Retinoid-related orphan receptor-gamma)	RORC NR1F3 RORG RZRG
P24530	0.717674	reviewed	EDNRB_HUMAN	Endothelin receptor type B (ET-B) (ET-BR) (Endothelin receptor non-selective type)	EDNRB ETRB
O76074	0.717241	reviewed	PDE5A_HUMAN	cGMP-specific 3',5'-cyclic phosphodiesterase (EC 3.1.4.35) (cGMP-binding cGMP-specific phosphodiesterase) (CGB-PDE)	PDE5A PDE5
P37059	0.71655	reviewed	DHB2_HUMAN	17-beta-hydroxysteroid dehydrogenase type 2 (17-beta-HSD 2) (20 alpha-hydroxysteroid dehydrogenase) (20-alpha-HSD) (E2DH) (Estradiol 17-beta-dehydrogenase 2) (EC 1.1.1.62) (Microsomal 17-beta-hydroxysteroid dehydrogenase) (Short chain dehydrogenase/reductase family 9C member 2) (Testosterone 17-beta-dehydrogenase) (EC 1.1.1.239)	HSD17B2 EDH17B2 SDR9C2
Q92793	0.716477	reviewed	CBP_HUMAN	CREB-binding protein (Histone lysine acetyltransferase CREBBP) (EC 2.3.1.48) (Protein lactyltransferas CREBBP) (EC 2.3.1.-) (Protein-lysine acetyltransferase CREBBP) (EC 2.3.1.-)	CREBBP CBP
P46098	0.716055	reviewed	5HT3A_HUMAN	5-hydroxytryptamine receptor 3A (5-HT3-A) (5-HT3A) (5-hydroxytryptamine receptor 3) (5-HT-3) (5-HT3R) (Serotonin receptor 3A) (Serotonin-gated ion channel receptor)	HTR3A 5HT3R HTR3
P41145	0.716009	reviewed	OPRK_HUMAN	Kappa-type opioid receptor (K-OR-1) (KOR-1)	OPRK1 OPRK
P00352	0.715456	reviewed	AL1A1_HUMAN	Aldehyde dehydrogenase 1A1 (EC 1.2.1.19) (EC 1.2.1.28) (EC 1.2.1.3) (EC 1.2.1.36) (3-deoxyglucosone dehydrogenase) (ALDH-E1) (ALHDII) (Aldehyde dehydrogenase family 1 member A1) (Aldehyde dehydrogenase, cytosolic) (Retinal dehydrogenase 1) (RALDH 1) (RalDH1)	ALDH1A1 ALDC ALDH1 PUMB1
P53355	0.714724	reviewed	DAPK1_HUMAN	Death-associated protein kinase 1 (DAP kinase 1) (EC 2.7.11.1)	DAPK1 DAPK
P48775	0.712846	reviewed	T23O_HUMAN	Tryptophan 2,3-dioxygenase (TDO) (EC 1.13.11.11) (Tryptamin 2,3-dioxygenase) (Tryptophan oxygenase) (TO) (TRPO) (Tryptophan pyrrolase) (Tryptophanase)	TDO2 TDO
P10632	0.710808	reviewed	CP2C8_HUMAN	Cytochrome P450 2C8 (EC 1.14.14.1) (CYPIIC8) (Cytochrome P450 IIC2) (Cytochrome P450 MP-12) (Cytochrome P450 MP-20) (Cytochrome P450 form 1) (S-mephenytoin 4-hydroxylase)	CYP2C8
P17948	0.710011	reviewed	VGFR1_HUMAN	Vascular endothelial growth factor receptor 1 (VEGFR-1) (EC 2.7.10.1) (Fms-like tyrosine kinase 1) (FLT-1) (Tyrosine-protein kinase FRT) (Tyrosine-protein kinase receptor FLT) (FLT) (Vascular permeability factor receptor)	FLT1 FLT FRT VEGFR1
Q9NRA0	0.709542	reviewed	SPHK2_HUMAN	Sphingosine kinase 2 (SK 2) (SPK 2) (EC 2.7.1.91)	SPHK2 SK2
P42574	0.709121	reviewed	CASP3_HUMAN	Caspase-3 (CASP-3) (EC 3.4.22.56) (Apopain) (Cysteine protease CPP32) (CPP-32) (Protein Yama) (SREBP cleavage activity 1) (SCA-1) [Cleaved into: Caspase-3 subunit p17; Caspase-3 subunit p12]	CASP3 CPP32
P00374	0.709089	reviewed	DYR_HUMAN	Dihydrofolate reductase (EC 1.5.1.3)	DHFR
Q16769	0.706386	reviewed	QPCT_HUMAN	Glutaminyl-peptide cyclotransferase (EC 2.3.2.5) (Glutaminyl cyclase) (QC) (sQC) (Glutaminyl-tRNA cyclotransferase) (Glutamyl cyclase) (EC)	QPCT
P03952	0.704558	reviewed	KLKB1_HUMAN	Plasma kallikrein (EC 3.4.21.34) (Fletcher factor) (Kininogenin) (Plasma prekallikrein) (PKK) [Cleaved into: Plasma kallikrein heavy chain; Plasma kallikrein light chain]	KLKB1 KLK3
P35610	0.704184	reviewed	SOAT1_HUMAN	Sterol O-acyltransferase 1 (EC 2.3.1.26) (Acyl-coenzyme A:cholesterol acyltransferase 1) (ACAT-1) (Cholesterol acyltransferase 1)	SOAT1 ACACT ACACT1 ACAT ACAT1 SOAT STAT
P08069	0.703132	reviewed	IGF1R_HUMAN	Insulin-like growth factor 1 receptor (EC 2.7.10.1) (Insulin-like growth factor I receptor) (IGF-I receptor) (CD antigen CD221) [Cleaved into: Insulin-like growth factor 1 receptor alpha chain; Insulin-like growth factor 1 receptor beta chain]	IGF1R
O95749	0.702871	reviewed	GGPPS_HUMAN	Geranylgeranyl pyrophosphate synthase (GGPP synthase) (GGPPSase) (EC 2.5.1.-) ((2E,6E)-farnesyl diphosphate synthase) (Dimethylallyltranstransferase) (EC 2.5.1.1) (Farnesyl diphosphate synthase) (Farnesyltranstransferase) (EC 2.5.1.29) (Geranylgeranyl diphosphate synthase) (Geranyltranstransferase) (EC 2.5.1.10)	GGPS1
Q9HCG7	0.702111	reviewed	GBA2_HUMAN	Non-lysosomal glucosylceramidase (NLGase) (EC 3.2.1.45) (Beta-glucocerebrosidase 2) (Beta-glucosidase 2) (Bile acid beta-glucosidase GBA2) (Bile acid glucosyl transferase GBA2) (Cholesterol glucosyltransferase GBA2) (EC 2.4.1.-) (Cholesteryl-beta-glucosidase GBA2) (EC 3.2.1.-) (Glucosylceramidase 2) (Non-lysosomal cholesterol glycosyltransferase) (Non-lysosomal galactosylceramidase) (EC 3.2.1.46)…	GBA2 KIAA1605 SPG46 AD035
P05181	0.701537	reviewed	CP2E1_HUMAN	Cytochrome P450 2E1 (EC 1.14.14.1) (4-nitrophenol 2-hydroxylase) (EC 1.14.13.n7) (CYPIIE1) (Cytochrome P450-J)	CYP2E1 CYP2E
P04626	0.701106	reviewed	ERBB2_HUMAN	Receptor tyrosine-protein kinase erbB-2 (EC 2.7.10.1) (Metastatic lymph node gene 19 protein) (MLN 19) (Proto-oncogene Neu) (Proto-oncogene c-ErbB-2) (Tyrosine kinase-type cell surface receptor HER2) (p185erbB2) (CD antigen CD340)	ERBB2 HER2 MLN19 NEU NGL
O60218	0.701037	reviewed	AK1BA_HUMAN	Aldo-keto reductase family 1 member B10 (EC 1.1.1.300) (EC 1.1.1.54) (ARL-1) (Aldose reductase-like) (Aldose reductase-related protein) (ARP) (hARP) (Small intestine reductase) (SI reductase)	AKR1B10 AKR1B11
Q15046	0.69931	reviewed	SYK_HUMAN	Lysine--tRNA ligase (EC 2.7.7.-) (EC 6.1.1.6) (Lysyl-tRNA synthetase) (LysRS)	KARS1 KARS KIAA0070
Q13315	0.699208	reviewed	ATM_HUMAN	Serine-protein kinase ATM (EC 2.7.11.1) (Ataxia telangiectasia mutated) (A-T mutated)	ATM
P15121	0.698225	reviewed	ALDR_HUMAN	Aldo-keto reductase family 1 member B1 (EC 1.1.1.300) (EC 1.1.1.372) (EC 1.1.1.54) (Aldehyde reductase) (Aldose reductase) (AR) (EC 1.1.1.21)	AKR1B1 ALDR1 ALR2
Q02127	0.696929	reviewed	PYRD_HUMAN	Dihydroorotate dehydrogenase (quinone), mitochondrial (DHOdehase) (EC 1.3.5.2) (Dihydroorotate oxidase)	DHODH
P00338	0.696907	reviewed	LDHA_HUMAN	L-lactate dehydrogenase A chain (LDH-A) (EC 1.1.1.27) (Cell proliferation-inducing gene 19 protein) (LDH muscle subunit) (LDH-M) (Renal carcinoma antigen NY-REN-59)	LDHA PIG19
O75908	0.696713	reviewed	SOAT2_HUMAN	Sterol O-acyltransferase 2 (EC 2.3.1.26) (Acyl-coenzyme A:cholesterol acyltransferase 2) (ACAT-2) (Cholesterol acyltransferase 2)	SOAT2 ACACT2 ACAT2
P47712	0.695723	reviewed	PA24A_HUMAN	Cytosolic phospholipase A2 (cPLA2) (Phospholipase A2 group IVA) [Includes: Phospholipase A2 (EC 3.1.1.4) (Phosphatidylcholine 2-acylhydrolase); Lysophospholipase (EC 3.1.1.5)]	PLA2G4A CPLA2 PLA2G4
P30419	0.694978	reviewed	NMT1_HUMAN	Glycylpeptide N-tetradecanoyltransferase 1 (EC 2.3.1.97) (Myristoyl-CoA:protein N-myristoyltransferase 1) (HsNMT1) (NMT 1) (Type I N-myristoyltransferase) (Peptide N-myristoyltransferase 1) (Protein-lysine myristoyltransferase NMT1) (EC 2.3.1.-)	NMT1 NMT
P24941	0.693579	reviewed	CDK2_HUMAN	Cyclin-dependent kinase 2 (EC 2.7.11.22) (Cell division protein kinase 2) (p33 protein kinase)	CDK2 CDKN2
Q04828	0.69319	reviewed	AK1C1_HUMAN	Aldo-keto reductase family 1 member C1 (EC 1.1.1.-) (EC 1.1.1.112) (EC 1.1.1.209) (EC 1.1.1.210) (EC 1.1.1.357) (EC 1.1.1.51) (EC 1.1.1.53) (EC 1.1.1.62) (EC 1.3.1.20) (20-alpha-hydroxysteroid dehydrogenase) (20-alpha-HSD) (EC 1.1.1.149) (Chlordecone reductase homolog HAKRC) (Dihydrodiol dehydrogenase 1) (DD1) (High-affinity hepatic bile acid-binding protein) (HBAB)	AKR1C1 DDH DDH1
P07711	0.690723	reviewed	CATL1_HUMAN	Procathepsin L (EC 3.4.22.15) (Cathepsin L1) (Major excreted protein) (MEP) [Cleaved into: Cathepsin L; Cathepsin L heavy chain; Cathepsin L light chain]	CTSL CTSL1
P08236	0.689821	reviewed	BGLR_HUMAN	Beta-glucuronidase (EC 3.2.1.31) (Beta-G1)	GUSB
P11362	0.688901	reviewed	FGFR1_HUMAN	Fibroblast growth factor receptor 1 (FGFR-1) (EC 2.7.10.1) (Basic fibroblast growth factor receptor 1) (BFGFR) (bFGF-R-1) (Fms-like tyrosine kinase 2) (FLT-2) (N-sam) (Proto-oncogene c-Fgr) (CD antigen CD331)	FGFR1 BFGFR CEK FGFBR FLG FLT2 HBGFR
O15054	0.688797	reviewed	KDM6B_HUMAN	Lysine-specific demethylase 6B (EC 1.14.11.68) (JmjC domain-containing protein 3) (Jumonji domain-containing protein 3) (Lysine demethylase 6B) ([histone H3]-trimethyl-L-lysine(27) demethylase 6B)	KDM6B JMJD3 KIAA0346
P43250	0.68773	reviewed	GRK6_HUMAN	G protein-coupled receptor kinase 6 (EC 2.7.11.16) (G protein-coupled receptor kinase GRK6)	GRK6 GPRK6
Q53GL7	0.686183	reviewed	PAR10_HUMAN	Protein mono-ADP-ribosyltransferase PARP10 (EC 2.4.2.-) (ADP-ribosyltransferase diphtheria toxin-like 10) (ARTD10) (Poly [ADP-ribose] polymerase 10) (PARP-10)	PARP10
P21397	0.686022	reviewed	AOFA_HUMAN	Amine oxidase [flavin-containing] A (EC 1.4.3.21) (EC 1.4.3.4) (Monoamine oxidase type A) (MAO-A)	MAOA
O00255	0.683903	reviewed	MEN1_HUMAN	Menin	MEN1 SCG2
O43613	0.683202	reviewed	OX1R_HUMAN	Orexin/Hypocretin receptor type 1 (Hypocretin receptor type 1) (Orexin receptor type 1) (Ox-1-R) (Ox1-R) (Ox1R)	HCRTR1
Q13547	0.683022	reviewed	HDAC1_HUMAN	Histone deacetylase 1 (HD1) (EC 3.5.1.98) (Protein deacetylase HDAC1) (EC 3.5.1.-) (Protein decrotonylase HDAC1) (EC 3.5.1.-)	HDAC1 RPD3L1
P31941	0.682811	reviewed	ABC3A_HUMAN	DNA dC->dU-editing enzyme APOBEC-3A (A3A) (EC 3.5.4.38) (Phorbolin-1)	APOBEC3A
Q9NQR1	0.68072	reviewed	KMT5A_HUMAN	N-lysine methyltransferase KMT5A (EC 2.1.1.-) (H4-K20-HMTase KMT5A) (Histone-lysine N-methyltransferase KMT5A) (EC 2.1.1.361) (Lysine N-methyltransferase 5A) (Lysine-specific methylase 5A) (PR/SET domain-containing protein 07) (PR-Set7) (PR/SET07) (SET domain-containing protein 8)	KMT5A PRSET7 SET07 SET8 SETD8
P30307	0.678698	reviewed	MPIP3_HUMAN	M-phase inducer phosphatase 3 (EC 3.1.3.48) (Dual specificity phosphatase Cdc25C)	CDC25C
P30556	0.677271	reviewed	AGTR1_HUMAN	Type-1 angiotensin II receptor (AT1AR) (AT1BR) (Angiotensin II type-1 receptor) (AT1 receptor)	AGTR1 AGTR1A AGTR1B AT2R1 AT2R1B
P49841	0.675778	reviewed	GSK3B_HUMAN	Glycogen synthase kinase-3 beta (GSK-3 beta) (EC 2.7.11.26) (Serine/threonine-protein kinase GSK3B) (EC 2.7.11.1)	GSK3B
P78536	0.675175	reviewed	ADA17_HUMAN	Disintegrin and metalloproteinase domain-containing protein 17 (ADAM 17) (EC 3.4.24.86) (Snake venom-like protease) (TNF-alpha convertase) (TNF-alpha-converting enzyme) (CD antigen CD156b)	ADAM17 CSVP TACE
P35968	0.673721	reviewed	VGFR2_HUMAN	Vascular endothelial growth factor receptor 2 (VEGFR-2) (EC 2.7.10.1) (Fetal liver kinase 1) (FLK-1) (Kinase insert domain receptor) (KDR) (Protein-tyrosine kinase receptor flk-1) (CD antigen CD309)	KDR FLK1 VEGFR2
P14324	0.673015	reviewed	FPPS_HUMAN	Farnesyl pyrophosphate synthase (FPP synthase) (FPS) (EC 2.5.1.10) ((2E,6E)-farnesyl diphosphate synthase) (Dimethylallyltranstransferase) (EC 2.5.1.1) (Farnesyl diphosphate synthase) (Geranyltranstransferase)	FDPS FPS KIAA1293
P32239	0.672849	reviewed	GASR_HUMAN	Gastrin/cholecystokinin type B receptor (CCK-B receptor) (CCK-BR) (Cholecystokinin-2 receptor) (CCK2-R)	CCKBR CCKRB
P00797	0.672261	reviewed	RENI_HUMAN	Renin (EC 3.4.23.15) (Angiotensinogenase)	REN
P35354	0.670503	reviewed	PGH2_HUMAN	Prostaglandin G/H synthase 2 (EC 1.14.99.1) (Cyclooxygenase-2) (COX-2) (PHS II) (Prostaglandin H2 synthase 2) (PGH synthase 2) (PGHS-2) (Prostaglandin-endoperoxide synthase 2)	PTGS2 COX2
P05412	0.670098	reviewed	JUN_HUMAN	Transcription factor Jun (Activator protein 1) (AP1) (Proto-oncogene c-Jun) (Transcription factor AP-1 subunit Jun) (V-jun avian sarcoma virus 17 oncogene homolog) (p39)	JUN
P55072	0.669241	reviewed	TERA_HUMAN	Transitional endoplasmic reticulum ATPase (TER ATPase) (EC 3.6.4.6) (15S Mg(2+)-ATPase p97 subunit) (Valosin-containing protein) (VCP)	VCP HEL-220 HEL-S-70
Q8NER1	0.668938	reviewed	TRPV1_HUMAN	Transient receptor potential cation channel subfamily V member 1 (TrpV1) (Capsaicin receptor) (Osm-9-like TRP channel 1) (OTRPC1) (Vanilloid receptor 1)	TRPV1 VR1
P19793	0.668433	reviewed	RXRA_HUMAN	Retinoic acid receptor RXR-alpha (Nuclear receptor subfamily 2 group B member 1) (Retinoid X receptor alpha)	RXRA NR2B1
Q7Z2W7	0.668287	reviewed	TRPM8_HUMAN	Transient receptor potential cation channel subfamily M member 8 (Long transient receptor potential channel 6) (LTrpC-6) (LTrpC6) (Transient receptor potential p8) (Trp-p8)	TRPM8 LTRPC6 TRPP8
O00408	0.667934	reviewed	PDE2A_HUMAN	cGMP-dependent 3',5'-cyclic phosphodiesterase (EC 3.1.4.17) (Cyclic GMP-stimulated phosphodiesterase) (CGS-PDE) (cGSPDE)	PDE2A
P00533	0.666964	reviewed	EGFR_HUMAN	Epidermal growth factor receptor (EC 2.7.10.1) (Proto-oncogene c-ErbB-1) (Receptor tyrosine-protein kinase erbB-1)	EGFR ERBB ERBB1 HER1
P53779	0.66636	reviewed	MK10_HUMAN	Mitogen-activated protein kinase 10 (MAP kinase 10) (MAPK 10) (EC 2.7.11.24) (MAP kinase p49 3F12) (Stress-activated protein kinase 1b) (SAPK1b) (Stress-activated protein kinase JNK3) (c-Jun N-terminal kinase 3)	MAPK10 JNK3 JNK3A PRKM10 SAPK1B
Q9UBN7	0.663751	reviewed	HDAC6_HUMAN	Histone deacetylase 6 (HD6) (EC 3.5.1.98) (Protein deacetylase HDAC6) (EC 3.5.1.-) (Tubulin-lysine deacetylase HDAC6) (EC 3.5.1.-)	HDAC6 KIAA0901 JM21
Q99705	0.663612	reviewed	MCHR1_HUMAN	Melanin-concentrating hormone receptor 1 (MCH receptor 1) (MCH-R1) (MCHR-1) (G-protein coupled receptor 24) (MCH-1R) (MCH1R) (MCHR) (SLC-1) (Somatostatin receptor-like protein)	MCHR1 GPR24 SLC1
P51681	0.663334	reviewed	CCR5_HUMAN	C-C chemokine receptor type 5 (C-C CKR-5) (CC-CKR-5) (CCR-5) (CCR5) (CHEMR13) (HIV-1 fusion coreceptor) (CD antigen CD195)	CCR5 CMKBR5
P14555	0.662289	reviewed	PA2GA_HUMAN	Phospholipase A2, membrane associated (EC 3.1.1.4) (GIIC sPLA2) (Group IIA phospholipase A2) (Non-pancreatic secretory phospholipase A2) (NPS-PLA2) (Phosphatidylcholine 2-acylhydrolase 2A)	PLA2G2A PLA2B PLA2L RASF-A
P33261	0.662094	reviewed	CP2CJ_HUMAN	Cytochrome P450 2C19 (EC 1.14.14.1) ((R)-limonene 6-monooxygenase) (EC 1.14.14.53) ((S)-limonene 6-monooxygenase) (EC 1.14.14.51) ((S)-limonene 7-monooxygenase) (EC 1.14.14.52) (CYPIIC17) (CYPIIC19) (Cytochrome P450-11A) (Cytochrome P450-254C) (Fenbendazole monooxygenase (4'-hydroxylating)) (EC 1.14.14.75) (Mephenytoin 4-hydroxylase)	CYP2C19
P43116	0.661124	reviewed	PE2R2_HUMAN	Prostaglandin E2 receptor EP2 subtype (PGE receptor EP2 subtype) (PGE2 receptor EP2 subtype) (Prostanoid EP2 receptor)	PTGER2
O60725	0.660672	reviewed	ICMT_HUMAN	Protein-S-isoprenylcysteine O-methyltransferase (EC 2.1.1.100) (Isoprenylcysteine carboxylmethyltransferase) (Prenylated protein carboxyl methyltransferase) (PPMT) (Prenylcysteine carboxyl methyltransferase) (pcCMT)	ICMT PCCMT
Q9Y4K0	0.658115	reviewed	LOXL2_HUMAN	Lysyl oxidase homolog 2 (EC 1.4.3.13) (Lysyl oxidase-like protein 2) (Lysyl oxidase-related protein 2) (Lysyl oxidase-related protein WS9-14)	LOXL2
Q00987	0.657647	reviewed	MDM2_HUMAN	E3 ubiquitin-protein ligase Mdm2 (EC 2.3.2.27) (Double minute 2 protein) (Hdm2) (Oncoprotein Mdm2) (RING-type E3 ubiquitin transferase Mdm2) (p53-binding protein Mdm2)	MDM2
P11712	0.656742	reviewed	CP2C9_HUMAN	Cytochrome P450 2C9 (EC 1.14.14.1) ((R)-limonene 6-monooxygenase) (EC 1.14.14.53) ((S)-limonene 6-monooxygenase) (EC 1.14.14.51) ((S)-limonene 7-monooxygenase) (EC 1.14.14.52) (CYPIIC9) (Cholesterol 25-hydroxylase) (Cytochrome P-450MP) (Cytochrome P450 MP-4) (Cytochrome P450 MP-8) (Cytochrome P450 PB-1) (S-mephenytoin 4-hydroxylase)	CYP2C9 CYP2C10
P34969	0.654806	reviewed	5HT7R_HUMAN	5-hydroxytryptamine receptor 7 (5-HT-7) (5-HT7) (5-HT-X) (Serotonin receptor 7)	HTR7
P03372	0.654484	reviewed	ESR1_HUMAN	Estrogen receptor (ER) (ER-alpha) (Estradiol receptor) (Nuclear receptor subfamily 3 group A member 1)	ESR1 ESR NR3A1
P43405	0.654395	reviewed	KSYK_HUMAN	Tyrosine-protein kinase SYK (EC 2.7.10.2) (Spleen tyrosine kinase) (p72-Syk)	SYK
P29350	0.654114	reviewed	PTN6_HUMAN	Tyrosine-protein phosphatase non-receptor type 6 (EC 3.1.3.48) (Hematopoietic cell protein-tyrosine phosphatase) (Protein-tyrosine phosphatase 1C) (PTP-1C) (Protein-tyrosine phosphatase SHP-1) (SH-PTP1)	PTPN6 HCP PTP1C
P05067	0.65392	reviewed	A4_HUMAN	Amyloid-beta precursor protein (APP) (ABPP) (APPI) (Alzheimer disease amyloid A4 protein homolog) (Alzheimer disease amyloid protein) (Amyloid precursor protein) (Amyloid-beta (A4) precursor protein) (Amyloid-beta A4 protein) (Cerebral vascular amyloid peptide) (CVAP) (PreA4) (Protease nexin-II) (PN-II) [Cleaved into: N-APP; Soluble APP-alpha (S-APP-alpha); Soluble APP-beta (S-APP-beta); C99 (Bet…	APP A4 AD1
P01375	0.652659	reviewed	TNFA_HUMAN	Tumor necrosis factor (Cachectin) (TNF-alpha) (Tumor necrosis factor ligand superfamily member 2) (TNF-a) [Cleaved into: Tumor necrosis factor, membrane form (N-terminal fragment) (NTF); Intracellular domain 1 (ICD1); Intracellular domain 2 (ICD2); C-domain 1; C-domain 2; Tumor necrosis factor, soluble form]	TNF TNFA TNFSF2
P04818	0.65067	reviewed	TYSY_HUMAN	Thymidylate synthase (TS) (TSase) (EC 2.1.1.45)	TYMS TS OK/SW-cl.29
P37231	0.649627	reviewed	PPARG_HUMAN	Peroxisome proliferator-activated receptor gamma (PPAR-gamma) (Nuclear receptor subfamily 1 group C member 3)	PPARG NR1C3
P41229	0.647967	reviewed	KDM5C_HUMAN	Lysine-specific demethylase 5C (EC 1.14.11.67) (Histone demethylase JARID1C) (Jumonji/ARID domain-containing protein 1C) (Protein SmcX) (Protein Xe169) ([histone H3]-trimethyl-L-lysine(4) demethylase 5C)	KDM5C DXS1272E JARID1C SMCX XE169
P32245	0.647431	reviewed	MC4R_HUMAN	Melanocortin receptor 4 (MC4-R)	MC4R
Q96KB5	0.647412	reviewed	TOPK_HUMAN	Lymphokine-activated killer T-cell-originated protein kinase (EC 2.7.12.2) (Cancer/testis antigen 84) (CT84) (MAPKK-like protein kinase) (Nori-3) (PDZ-binding kinase) (Spermatogenesis-related protein kinase) (SPK) (T-LAK cell-originated protein kinase)	PBK TOPK
Q9Y5Y9	0.646363	reviewed	SCNAA_HUMAN	Sodium channel protein type 10 subunit alpha (Peripheral nerve sodium channel 3) (PN3) (hPN3) (Sodium channel protein type X subunit alpha) (Voltage-gated sodium channel subunit alpha Nav1.8)	SCN10A
P49137	0.646083	reviewed	MAPK2_HUMAN	MAP kinase-activated protein kinase 2 (MAPK-activated protein kinase 2) (MAPKAP kinase 2) (MAPKAP-K2) (MAPKAPK-2) (MK-2) (MK2) (EC 2.7.11.1)	MAPKAPK2
P03956	0.641518	reviewed	MMP1_HUMAN	Interstitial collagenase (EC 3.4.24.7) (Fibroblast collagenase) (Matrix metalloproteinase-1) (MMP-1) [Cleaved into: 22 kDa interstitial collagenase; 27 kDa interstitial collagenase]	MMP1 CLG
P98170	0.641497	reviewed	XIAP_HUMAN	E3 ubiquitin-protein ligase XIAP (EC 2.3.2.27) (Baculoviral IAP repeat-containing protein 4) (IAP-like protein) (ILP) (hILP) (Inhibitor of apoptosis protein 3) (IAP-3) (hIAP-3) (hIAP3) (RING-type E3 ubiquitin transferase XIAP) (X-linked inhibitor of apoptosis protein) (X-linked IAP)	XIAP API3 BIRC4 IAP3
P23219	0.640608	reviewed	PGH1_HUMAN	Prostaglandin G/H synthase 1 (EC 1.14.99.1) (Cyclooxygenase-1) (COX-1) (Prostaglandin H2 synthase 1) (PGH synthase 1) (PGHS-1) (PHS 1) (Prostaglandin-endoperoxide synthase 1)	PTGS1 COX1
Q99873	0.639839	reviewed	ANM1_HUMAN	Protein arginine N-methyltransferase 1 (EC 2.1.1.319) (Histone-arginine N-methyltransferase PRMT1) (Interferon receptor 1-bound protein 4)	PRMT1 HMT2 HRMT1L2 IR1B4
P06276	0.63718	reviewed	CHLE_HUMAN	Cholinesterase (EC 3.1.1.8) (Acylcholine acylhydrolase) (Butyrylcholine esterase) (Choline esterase II) (Pseudocholinesterase)	BCHE CHE1
P49327	0.637164	reviewed	FAS_HUMAN	Fatty acid synthase (EC 2.3.1.85) (Type I fatty acid synthase) [Includes: [Acyl-carrier-protein] S-acetyltransferase (EC 2.3.1.38); [Acyl-carrier-protein] S-malonyltransferase (EC 2.3.1.39); 3-oxoacyl-[acyl-carrier-protein] synthase (EC 2.3.1.41); 3-oxoacyl-[acyl-carrier-protein] reductase (EC 1.1.1.100); 3-hydroxyacyl-[acyl-carrier-protein] dehydratase (EC 4.2.1.59); Enoyl-[acyl-carrier-protein]…	FASN FAS
Q6PL18	0.636627	reviewed	ATAD2_HUMAN	ATPase family AAA domain-containing protein 2 (EC 3.6.1.-) (AAA nuclear coregulator cancer-associated protein) (ANCCA)	ATAD2 L16 PRO2000
P25929	0.636241	reviewed	NPY1R_HUMAN	Neuropeptide Y receptor type 1 (NPY1-R)	NPY1R NPYR NPYY1
O94925	0.636169	reviewed	GLSK_HUMAN	Glutaminase kidney isoform, mitochondrial (GLS) (EC 3.5.1.2) (K-glutaminase) (L-glutamine amidohydrolase) [Cleaved into: Glutaminase kidney isoform, mitochondrial 68 kDa chain; Glutaminase kidney isoform, mitochondrial 65 kDa chain]	GLS GLS1 KIAA0838
P48147	0.635724	reviewed	PPCE_HUMAN	Prolyl endopeptidase (PE) (EC 3.4.21.26) (Post-proline cleaving enzyme)	PREP PEP
P11473	0.634343	reviewed	VDR_HUMAN	Vitamin D3 receptor (VDR) (1,25-dihydroxyvitamin D3 receptor) (Nuclear receptor subfamily 1 group I member 1)	VDR NR1I1
Q16539	0.632256	reviewed	MK14_HUMAN	Mitogen-activated protein kinase 14 (MAP kinase 14) (MAPK 14) (EC 2.7.11.24) (Cytokine suppressive anti-inflammatory drug-binding protein) (CSAID-binding protein) (CSBP) (MAP kinase MXI2) (MAX-interacting protein 2) (Mitogen-activated protein kinase p38 alpha) (MAP kinase p38 alpha) (Stress-activated protein kinase 2a) (SAPK2a)	MAPK14 CSBP CSBP1 CSBP2 CSPB1 MXI2 SAPK2A
P11150	0.630559	reviewed	LIPC_HUMAN	Hepatic triacylglycerol lipase (HL) (Hepatic lipase) (EC 3.1.1.3) (Lipase member C) (Lysophospholipase) (EC 3.1.1.5) (Phospholipase A1) (EC 3.1.1.32)	LIPC HTGL
P45452	0.62746	reviewed	MMP13_HUMAN	Collagenase 3 (EC 3.4.24.-) (Matrix metalloproteinase-13) (MMP-13)	MMP13
Q9HC16	0.626705	reviewed	ABC3G_HUMAN	DNA dC->dU-editing enzyme APOBEC-3G (EC 3.5.4.38) (APOBEC-related cytidine deaminase) (APOBEC-related protein) (ARCD) (APOBEC-related protein 9) (ARP-9) (CEM-15) (CEM15) (Deoxycytidine deaminase) (A3G)	APOBEC3G MDS019
P30304	0.624413	reviewed	MPIP1_HUMAN	M-phase inducer phosphatase 1 (EC 3.1.3.48) (Dual specificity phosphatase Cdc25A)	CDC25A
P08684	0.623961	reviewed	CP3A4_HUMAN	Cytochrome P450 3A4 (EC 1.14.14.1) (1,4-cineole 2-exo-monooxygenase) (1,8-cineole 2-exo-monooxygenase) (EC 1.14.14.56) (Albendazole monooxygenase (sulfoxide-forming)) (EC 1.14.14.73) (Albendazole sulfoxidase) (CYPIIIA3) (CYPIIIA4) (Cholesterol 25-hydroxylase) (Cytochrome P450 3A3) (Cytochrome P450 HLp) (Cytochrome P450 NF-25) (Cytochrome P450-PCN1) (Nifedipine oxidase) (Quinine 3-monooxygenase) (…	CYP3A4 CYP3A3
Q92769	0.622097	reviewed	HDAC2_HUMAN	Histone deacetylase 2 (HD2) (EC 3.5.1.98) (Protein deacylase HDAC2) (EC 3.5.1.-)	HDAC2
P08253	0.621976	reviewed	MMP2_HUMAN	72 kDa type IV collagenase (EC 3.4.24.24) (72 kDa gelatinase) (Gelatinase A) (Matrix metalloproteinase-2) (MMP-2) (TBE-1) [Cleaved into: PEX]	MMP2 CLG4A
P17252	0.619632	reviewed	KPCA_HUMAN	Protein kinase C alpha type (PKC-A) (PKC-alpha) (EC 2.7.11.13)	PRKCA PKCA PRKACA
P00747	0.618568	reviewed	PLMN_HUMAN	Plasminogen (EC 3.4.21.7) [Cleaved into: Plasmin heavy chain A; Activation peptide; Angiostatin; Plasmin heavy chain A, short form; Plasmin light chain B]	PLG
O15379	0.616745	reviewed	HDAC3_HUMAN	Histone deacetylase 3 (HD3) (EC 3.5.1.98) (Protein deacetylase HDAC3) (EC 3.5.1.-) (Protein deacylase HDAC3) (EC 3.5.1.-) (RPD3-2) (SMAP45)	HDAC3
P10586	0.615727	reviewed	PTPRF_HUMAN	Receptor-type tyrosine-protein phosphatase F (EC 3.1.3.48) (Leukocyte common antigen related) (LAR)	PTPRF LAR
P50281	0.615148	reviewed	MMP14_HUMAN	Matrix metalloproteinase-14 (MMP-14) (EC 3.4.24.80) (MMP-X1) (Membrane-type matrix metalloproteinase 1) (MT-MMP 1) (MTMMP1) (Membrane-type-1 matrix metalloproteinase) (MT1-MMP) (MT1MMP)	MMP14
P35499	0.613983	reviewed	SCN4A_HUMAN	Sodium channel protein type 4 subunit alpha (SkM1) (Sodium channel protein skeletal muscle subunit alpha) (Sodium channel protein type IV subunit alpha) (Voltage-gated sodium channel subunit alpha Nav1.4)	SCN4A
P50053	0.611959	reviewed	KHK_HUMAN	Ketohexokinase (EC 2.7.1.3) (Hepatic fructokinase)	KHK
Q16762	0.609789	reviewed	THTR_HUMAN	Thiosulfate sulfurtransferase (EC 2.8.1.1) (Rhodanese)	TST
P11597	0.609064	reviewed	CETP_HUMAN	Cholesteryl ester transfer protein (Lipid transfer protein I)	CETP
P08183	0.604681	reviewed	MDR1_HUMAN	ATP-dependent translocase ABCB1 (ATP-binding cassette sub-family B member 1) (Multidrug resistance protein 1) (EC 7.6.2.2) (P-glycoprotein 1) (Phospholipid transporter ABCB1) (EC 7.6.2.1) (CD antigen CD243)	ABCB1 MDR1 PGY1
P17706	0.603507	reviewed	PTN2_HUMAN	Tyrosine-protein phosphatase non-receptor type 2 (EC 3.1.3.48) (T-cell protein-tyrosine phosphatase) (TCPTP)	PTPN2 PTPT
P27487	0.602499	reviewed	DPP4_HUMAN	Dipeptidyl peptidase 4 (EC 3.4.14.5) (ADABP) (Adenosine deaminase complexing protein 2) (ADCP-2) (Dipeptidyl peptidase IV) (DPP IV) (T-cell activation antigen CD26) (TP103) (CD antigen CD26) [Cleaved into: Dipeptidyl peptidase 4 membrane form (Dipeptidyl peptidase IV membrane form); Dipeptidyl peptidase 4 soluble form (Dipeptidyl peptidase IV soluble form)]	DPP4 ADCP2 CD26
Q07817	0.600059	reviewed	B2CL1_HUMAN	Bcl-2-like protein 1 (Bcl2-L-1) (Apoptosis regulator Bcl-X)	BCL2L1 BCL2L BCLX
P40763	0.599984	reviewed	STAT3_HUMAN	Signal transducer and activator of transcription 3 (Acute-phase response factor)	STAT3 APRF
P22303	0.597727	reviewed	ACES_HUMAN	Acetylcholinesterase (AChE) (EC 3.1.1.7)	ACHE
Q92831	0.597419	reviewed	KAT2B_HUMAN	Histone acetyltransferase KAT2B (EC 2.3.1.48) (Histone acetyltransferase PCAF) (Histone acetylase PCAF) (Lysine acetyltransferase 2B) (P300/CBP-associated factor) (P/CAF) (Spermidine acetyltransferase KAT2B) (EC 2.3.1.57)	KAT2B PCAF
Q9NUW8	0.595122	reviewed	TYDP1_HUMAN	Tyrosyl-DNA phosphodiesterase 1 (Tyr-DNA phosphodiesterase 1) (EC 3.1.4.-)	TDP1
Q96LA8	0.595082	reviewed	ANM6_HUMAN	Protein arginine N-methyltransferase 6 (EC 2.1.1.319) (Heterogeneous nuclear ribonucleoprotein methyltransferase-like protein 6) (Histone-arginine N-methyltransferase PRMT6)	PRMT6 HRMT1L6
P02766	0.592586	reviewed	TTHY_HUMAN	Transthyretin (ATTR) (Prealbumin) (TBPA)	TTR PALB
Q9UNQ0	0.584082	reviewed	ABCG2_HUMAN	Broad substrate specificity ATP-binding cassette transporter ABCG2 (EC 7.6.2.2) (ATP-binding cassette sub-family G member 2) (Breast cancer resistance protein) (CDw338) (Mitoxantrone resistance-associated protein) (Placenta-specific ATP-binding cassette transporter) (Urate exporter) (CD antigen CD338)	ABCG2 ABCP BCRP BCRP1 MXR
P31749	0.583889	reviewed	AKT1_HUMAN	RAC-alpha serine/threonine-protein kinase (EC 2.7.11.1) (Protein kinase B) (PKB) (Protein kinase B alpha) (PKB alpha) (Proto-oncogene c-Akt) (RAC-PK-alpha)	AKT1 PKB RAC
P14780	0.578734	reviewed	MMP9_HUMAN	Matrix metalloproteinase-9 (MMP-9) (EC 3.4.24.35) (92 kDa gelatinase) (92 kDa type IV collagenase) (Gelatinase B) (GELB) [Cleaved into: 67 kDa matrix metalloproteinase-9; 82 kDa matrix metalloproteinase-9]	MMP9 CLG4B
Q9NP59	0.572414	reviewed	S40A1_HUMAN	Solute carrier family 40 member 1 (Ferroportin-1) (Iron-regulated transporter 1)	SLC40A1 FPN FPN1 IREG1 SLC11A3 MSTP079
P27338	0.572166	reviewed	AOFB_HUMAN	Amine oxidase [flavin-containing] B (EC 1.4.3.21) (EC 1.4.3.4) (Monoamine oxidase type B) (MAO-B)	MAOB
P08246	0.571569	reviewed	ELNE_HUMAN	Neutrophil elastase (EC 3.4.21.37) (Bone marrow serine protease) (Elastase-2) (Human leukocyte elastase) (HLE) (Medullasin) (PMN elastase)	ELANE ELA2
P11509	0.567142	reviewed	CP2A6_HUMAN	Cytochrome P450 2A6 (EC 1.14.14.-) (1,4-cineole 2-exo-monooxygenase) (CYPIIA6) (Coumarin 7-hydroxylase) (Cytochrome P450 IIA3) (Cytochrome P450(I))	CYP2A6 CYP2A3
O15357	0.565103	reviewed	SHIP2_HUMAN	Phosphatidylinositol 3,4,5-trisphosphate 5-phosphatase 2 (EC 3.1.3.86) (Inositol polyphosphate phosphatase-like protein 1) (INPPL-1) (Protein 51C) (SH2 domain-containing inositol 5'-phosphatase 2) (SH2 domain-containing inositol phosphatase 2) (SHIP-2)	INPPL1 SHIP2
O14965	0.563585	reviewed	AURKA_HUMAN	Aurora kinase A (EC 2.7.11.1) (Aurora 2) (Aurora/IPL1-related kinase 1) (ARK-1) (Aurora-related kinase 1) (Breast tumor-amplified kinase) (Ipl1- and aurora-related kinase 1) (Serine/threonine-protein kinase 15) (Serine/threonine-protein kinase 6) (Serine/threonine-protein kinase Ayk1) (Serine/threonine-protein kinase aurora-A)	AURKA AIK AIRK1 ARK1 AURA AYK1 BTAK IAK1 STK15 STK6
Q96EB6	0.560498	reviewed	SIR1_HUMAN	NAD-dependent protein deacetylase sirtuin-1 (hSIRT1) (EC 2.3.1.286) (NAD-dependent protein deacylase sirtuin-1) (EC 2.3.1.-) (Regulatory protein SIR2 homolog 1) (SIR2-like protein 1) (hSIR2) [Cleaved into: SirtT1 75 kDa fragment (75SirT1)]	SIRT1 SIR2L1
P11511	0.558764	reviewed	CP19A_HUMAN	Aromatase (EC 1.14.14.14) (CYPXIX) (Cytochrome P-450AROM) (Cytochrome P450 19A1) (Estrogen synthase)	CYP19A1 ARO1 CYAR CYP19
P00742	0.556996	reviewed	FA10_HUMAN	Coagulation factor X (EC 3.4.21.6) (Stuart factor) (Stuart-Prower factor) [Cleaved into: Factor X light chain; Factor X heavy chain; Activated factor Xa heavy chain]	F10
P05413	0.554737	reviewed	FABPH_HUMAN	Fatty acid-binding protein, heart (Fatty acid-binding protein 3) (Heart-type fatty acid-binding protein) (H-FABP) (Mammary-derived growth inhibitor) (MDGI) (Muscle fatty acid-binding protein) (M-FABP)	FABP3 FABP11 MDGI
P11388	0.550845	reviewed	TOP2A_HUMAN	DNA topoisomerase 2-alpha (EC 5.6.2.2) (DNA topoisomerase II, alpha isozyme)	TOP2A TOP2
P18031	0.549956	reviewed	PTN1_HUMAN	Tyrosine-protein phosphatase non-receptor type 1 (EC 3.1.3.48) (Protein-tyrosine phosphatase 1B) (PTP-1B)	PTPN1 PTP1B
Q92731	0.548362	reviewed	ESR2_HUMAN	Estrogen receptor beta (ER-beta) (Nuclear receptor subfamily 3 group A member 2)	ESR2 ESTRB NR3A2
P56817	0.546654	reviewed	BACE1_HUMAN	Beta-secretase 1 (EC 3.4.23.46) (Aspartyl protease 2) (ASP2) (Asp 2) (Beta-site amyloid precursor protein cleaving enzyme 1) (Beta-site APP cleaving enzyme 1) (Memapsin-2) (Membrane-associated aspartic protease 2)	BACE1 BACE KIAA1149
P12931	0.543532	reviewed	SRC_HUMAN	Proto-oncogene tyrosine-protein kinase Src (EC 2.7.10.2) (Proto-oncogene c-Src) (pp60c-src) (p60-Src)	SRC SRC1
P06239	0.543169	reviewed	LCK_HUMAN	Tyrosine-protein kinase Lck (EC 2.7.10.2) (Leukocyte C-terminal Src kinase) (LSK) (Lymphocyte cell-specific protein-tyrosine kinase) (Protein YT16) (Proto-oncogene Lck) (T cell-specific protein-tyrosine kinase) (p56-LCK)	LCK
Q9Y4C1	0.539591	reviewed	KDM3A_HUMAN	Lysine-specific demethylase 3A (EC 1.14.11.65) (JmjC domain-containing histone demethylation protein 2A) (Jumonji domain-containing protein 1A) ([histone H3]-dimethyl-L-lysine(9) demethylase 3A)	KDM3A JHDM2A JMJD1 JMJD1A KIAA0742 TSGA
Q14524	0.536092	reviewed	SCN5A_HUMAN	Sodium channel protein type 5 subunit alpha (Sodium channel protein cardiac muscle subunit alpha) (Sodium channel protein type V subunit alpha) (Voltage-gated sodium channel subunit alpha Nav1.5) (hH1)	SCN5A
P47989	0.531508	reviewed	XDH_HUMAN	Xanthine dehydrogenase/oxidase [Includes: Xanthine dehydrogenase (XD) (EC 1.17.1.4); Xanthine oxidase (XO) (EC 1.17.3.2) (Xanthine oxidoreductase) (XOR)]	XDH XDHA
Q92887	0.528117	reviewed	MRP2_HUMAN	ATP-binding cassette sub-family C member 2 (EC 7.6.2.-) (EC 7.6.2.2) (EC 7.6.2.3) (Canalicular multidrug resistance protein) (Canalicular multispecific organic anion transporter 1) (Multidrug resistance-associated protein 2)	ABCC2 CMOAT CMOAT1 CMRP MRP2
P07858	0.524733	reviewed	CATB_HUMAN	Cathepsin B (EC 3.4.22.1) (APP secretase) (APPS) (Cathepsin B1) [Cleaved into: Cathepsin B light chain; Cathepsin B heavy chain]	CTSB CPSB
O14786	0.522278	reviewed	NRP1_HUMAN	Neuropilin-1 (Vascular endothelial cell growth factor 165 receptor) (CD antigen CD304)	NRP1 NRP VEGF165R
P00734	0.520156	reviewed	THRB_HUMAN	Prothrombin (EC 3.4.21.5) (Coagulation factor II) [Cleaved into: Activation peptide fragment 1; Activation peptide fragment 2; Thrombin light chain; Thrombin heavy chain]	F2
P54829	0.518274	reviewed	PTN5_HUMAN	Tyrosine-protein phosphatase non-receptor type 5 (EC 3.1.3.48) (Neural-specific protein-tyrosine phosphatase) (Striatum-enriched protein-tyrosine phosphatase) (STEP)	PTPN5
O15245	0.504701	reviewed	S22A1_HUMAN	Solute carrier family 22 member 1 (Organic cation transporter 1) (hOCT1)	SLC22A1 OCT1
Q8IXJ6	0.504077	reviewed	SIR2_HUMAN	NAD-dependent protein deacetylase sirtuin-2 (EC 2.3.1.286) (NAD-dependent protein defatty-acylase sirtuin-2) (EC 2.3.1.-) (Regulatory protein SIR2 homolog 2) (SIR2-like protein 2)	SIRT2 SIR2L SIR2L2
P30531	0.499824	reviewed	SC6A1_HUMAN	Sodium- and chloride-dependent GABA transporter 1 (GAT-1) (Solute carrier family 6 member 1)	SLC6A1 GABATR GABT1 GAT1
P11387	0.498006	reviewed	TOP1_HUMAN	DNA topoisomerase 1 (EC 5.6.2.1) (DNA topoisomerase I)	TOP1
O95551	0.494493	reviewed	TYDP2_HUMAN	Tyrosyl-DNA phosphodiesterase 2 (Tyr-DNA phosphodiesterase 2) (hTDP2) (EC 3.1.4.-) (5'-tyrosyl-DNA phosphodiesterase) (5'-Tyr-DNA phosphodiesterase) (ETS1-associated protein 2) (ETS1-associated protein II) (EAPII) (TRAF and TNF receptor-associated protein) (Tyrosyl-RNA phosphodiesterase) (VPg unlinkase)	TDP2 EAP2 TTRAP AD-022
Q13936	0.494422	reviewed	CAC1C_HUMAN	Voltage-dependent L-type calcium channel subunit alpha-1C (Calcium channel, L type, alpha-1 polypeptide, isoform 1, cardiac muscle) (Voltage-gated calcium channel subunit alpha Cav1.2)	CACNA1C CACH2 CACN2 CACNL1A1 CCHL1A1
Q9Y337	0.474224	reviewed	KLK5_HUMAN	Kallikrein-5 (EC 3.4.21.-) (Kallikrein-like protein 2) (KLK-L2) (Stratum corneum tryptic enzyme)	KLK5 SCTE UNQ570/PRO1132
P08254	0.473012	reviewed	MMP3_HUMAN	Stromelysin-1 (SL-1) (EC 3.4.24.17) (Matrix metalloproteinase-3) (MMP-3) (Transin-1)	MMP3 STMY1
P10635	0.448526	reviewed	CP2D6_HUMAN	Cytochrome P450 2D6 (EC 1.14.14.-) (CYPIID6) (Cholesterol 25-hydroxylase) (Cytochrome P450-DB1) (Debrisoquine 4-hydroxylase)	CYP2D6 CYP2DL1
P15144	0.440854	reviewed	AMPN_HUMAN	Aminopeptidase N (AP-N) (hAPN) (EC 3.4.11.2) (Alanyl aminopeptidase) (Aminopeptidase M) (AP-M) (Microsomal aminopeptidase) (Myeloid plasma membrane glycoprotein CD13) (gp150) (CD antigen CD13)	ANPEP APN CD13 PEPN
P17405	0.438072	reviewed	ASM_HUMAN	Sphingomyelin phosphodiesterase (EC 3.1.4.12) (EC 3.1.4.3) (Acid sphingomyelinase) (aSMase) [Cleaved into: Sphingomyelin phosphodiesterase, processed form]	SMPD1 ASM
P16278	0.435177	reviewed	BGAL_HUMAN	Beta-galactosidase (EC 3.2.1.23) (Acid beta-galactosidase) (Lactase) (Elastin receptor 1)	GLB1 ELNR1
P20813	0.427087	reviewed	CP2B6_HUMAN	Cytochrome P450 2B6 (EC 1.14.13.-) (1,4-cineole 2-exo-monooxygenase) (CYPIIB6) (Cytochrome P450 IIB1)	CYP2B6
Q12809	0.426842	reviewed	KCNH2_HUMAN	Potassium voltage-gated channel subfamily H member 2 (Eag homolog) (Ether-a-go-go-related gene potassium channel 1) (ERG-1) (Eag-related protein 1) (Ether-a-go-go-related protein 1) (H-ERG) (hERG-1) (hERG1) (Voltage-gated potassium channel subunit Kv11.1)	KCNH2 ERG ERG1 HERG
P28300	0.414594	reviewed	LYOX_HUMAN	Protein-lysine 6-oxidase (EC 1.4.3.13) (Lysyl oxidase) [Cleaved into: Protein-lysine 6-oxidase, long form; Protein-lysine 6-oxidase, short form]	LOX
Q4U2R8	0.414565	reviewed	S22A6_HUMAN	Solute carrier family 22 member 6 (Organic anion transporter 1) (hOAT1) (PAH transporter) (hPAHT) (Renal organic anion transporter 1) (hROAT1)	SLC22A6 OAT1 PAHT
P52895	0.412139	reviewed	AK1C2_HUMAN	Aldo-keto reductase family 1 member C2 (EC 1.-.-.-) (EC 1.1.1.112) (EC 1.1.1.209) (EC 1.1.1.53) (EC 1.1.1.62) (EC 1.3.1.20) (3-alpha-HSD3) (Chlordecone reductase homolog HAKRD) (Dihydrodiol dehydrogenase 2) (DD-2) (DD2) (Dihydrodiol dehydrogenase/bile acid-binding protein) (DD/BABP) (Type III 3-alpha-hydroxysteroid dehydrogenase) (EC 1.1.1.357)	AKR1C2 DDH2
P06746	0.408841	reviewed	DPOLB_HUMAN	DNA polymerase beta (EC 2.7.7.7) (5'-deoxyribose-phosphate lyase) (5'-dRP lyase) (EC 4.2.99.-) (AP lyase) (EC 4.2.99.18)	POLB
Q99571	0.401793	reviewed	P2RX4_HUMAN	P2X purinoceptor 4 (P2X4) (ATP receptor) (Purinergic receptor)	P2RX4
P10253	0.395184	reviewed	LYAG_HUMAN	Lysosomal alpha-glucosidase (EC 3.2.1.20) (Acid maltase) (Aglucosidase alfa) [Cleaved into: 76 kDa lysosomal alpha-glucosidase; 70 kDa lysosomal alpha-glucosidase]	GAA
P43378	0.391576	reviewed	PTN9_HUMAN	Tyrosine-protein phosphatase non-receptor type 9 (EC 3.1.3.48) (Protein-tyrosine phosphatase MEG2) (PTPase MEG2)	PTPN9
P34913	0.38894	reviewed	HYES_HUMAN	Bifunctional epoxide hydrolase 2 [Includes: Cytosolic epoxide hydrolase 2 (CEH) (EC 3.3.2.10) (Epoxide hydratase) (Soluble epoxide hydrolase) (SEH); Lipid-phosphate phosphatase (EC 3.1.3.76)]	EPHX2
Q9UQ49	0.38538	reviewed	NEUR3_HUMAN	Sialidase-3 (EC 3.2.1.18) (Ganglioside sialidasedis) (Membrane sialidase) (N-acetyl-alpha-neuraminidase 3)	NEU3
Q9UM07	0.378975	reviewed	PADI4_HUMAN	Protein-arginine deiminase type-4 (EC 3.5.3.15) (HL-60 PAD) (Peptidylarginine deiminase IV) (Protein-arginine deiminase type IV)	PADI4 PAD4 PADI5 PDI5
P03951	0.378178	reviewed	FA11_HUMAN	Coagulation factor XI (FXI) (EC 3.4.21.27) (Plasma thromboplastin antecedent) (PTA) [Cleaved into: Coagulation factor XIa heavy chain; Coagulation factor XIa light chain]	F11
Q9UIF8	0.368178	reviewed	BAZ2B_HUMAN	Bromodomain adjacent to zinc finger domain protein 2B (hWALp4)	BAZ2B KIAA1476
Q9Y3R4	0.366825	reviewed	NEUR2_HUMAN	Sialidase-2 (EC 3.2.1.18) (Cytosolic sialidase) (N-acetyl-alpha-neuraminidase 2)	NEU2
P49862	0.365152	reviewed	KLK7_HUMAN	Kallikrein-7 (hK7) (EC 3.4.21.117) (Serine protease 6) (Stratum corneum chymotryptic enzyme) (hSCCE)	KLK7 PRSS6 SCCE
O95398	0.344033	reviewed	RPGF3_HUMAN	Rap guanine nucleotide exchange factor 3 (Exchange factor directly activated by cAMP 1) (Exchange protein directly activated by cAMP 1) (EPAC 1) (Rap1 guanine-nucleotide-exchange factor directly activated by cAMP) (cAMP-regulated guanine nucleotide exchange factor I) (cAMP-GEFI)	RAPGEF3 CGEF1 EPAC EPAC1
P19971	0.338534	reviewed	TYPH_HUMAN	Thymidine phosphorylase (TP) (EC 2.4.2.4) (Gliostatin) (Platelet-derived endothelial cell growth factor) (PD-ECGF) (TdRPase)	TYMP ECGF1
Q01469	0.324235	reviewed	FABP5_HUMAN	Fatty acid-binding protein 5 (Epidermal-type fatty acid-binding protein) (E-FABP) (Fatty acid-binding protein, epidermal) (Psoriasis-associated fatty acid-binding protein homolog) (PA-FABP)	FABP5
P54132	0.303729	reviewed	BLM_HUMAN	RecQ-like DNA helicase BLM (EC 5.6.2.4) (Bloom syndrome protein) (DNA 3'-5' helicase BLM) (DNA helicase, RecQ-like type 2) (RecQ2) (RecQ protein-like 3)	BLM RECQ2 RECQL3
O75365	0.302597	reviewed	TP4A3_HUMAN	Protein tyrosine phosphatase type IVA 3 (EC 3.1.3.48) (PRL-R) (Protein-tyrosine phosphatase 4a3) (Protein-tyrosine phosphatase of regenerating liver 3) (PRL-3)	PTP4A3 PRL3
P01106	0.29592	reviewed	MYC_HUMAN	Myc proto-oncogene protein (Class E basic helix-loop-helix protein 39) (bHLHe39) (Proto-oncogene c-Myc) (Transcription factor p64)	MYC BHLHE39
Q8WWR8	0.264546	reviewed	NEUR4_HUMAN	Sialidase-4 (EC 3.2.1.18) (N-acetyl-alpha-neuraminidase 4)	NEU4 LP5125
O43175	0.257709	reviewed	SERA_HUMAN	D-3-phosphoglycerate dehydrogenase (3-PGDH) (EC 1.1.1.95) (2-oxoglutarate reductase) (EC 1.1.1.399) (Malate dehydrogenase) (EC 1.1.1.37)	PHGDH PGDH3
Q9P0U3	0.232952	reviewed	SENP1_HUMAN	Sentrin-specific protease 1 (EC 3.4.22.-) (Sentrin/SUMO-specific protease SENP1)	SENP1
O95050	0.226043	reviewed	INMT_HUMAN	Indolethylamine N-methyltransferase (Indolamine N-methyltransferase) (EC 2.1.1.49) (EC 2.1.1.96) (Aromatic alkylamine N-methyltransferase) (Amine N-methyltransferase) (Arylamine N-methyltransferase) (Thioether S-methyltransferase) (TEMT)	INMT
Q99519	0.186383	reviewed	NEUR1_HUMAN	Sialidase-1 (EC 3.2.1.18) (Acetylneuraminyl hydrolase) (G9 sialidase) (Lysosomal sialidase) (N-acetyl-alpha-neuraminidase 1)	NEU1 NANH

## Sheet: Table C All Proteins by Cluster
PROTEIN	C1	C11	C15	C2	C20	C3	C4	C7
P49840	0.911722	0.842793	0.963292	0.962682	0.916757	0.96804	0.918875	0.959458
P39900	0.90841	0.582097	0.95956	0.95013	0.801018	0.958331	0.718874	0.931702
P19099	0.686497	0.851552	0.921781	0.949342	0.931231	0.948527	0.934672	0.955849
P29275	0.683787	0.948426	0.907702	0.947428	0.953218	0.931342	0.946213	0.939328
Q13490	0.966599	0.612706	0.969346	0.942905	0.766792	0.963572	0.760336	0.901645
P05093	0.66876	0.887635	0.899516	0.942902	0.952189	0.933906	0.963263	0.937116
P16050	0.678082	0.683632	0.935818	0.940768	0.891546	0.943983	0.818167	0.92372
Q9UBF8	0.907421	0.9375	0.952472	0.940557	0.953445	0.946292	0.952094	0.956335
Q9H3R0	0.94157	0.633749	0.940465	0.939606	0.815734	0.939905	0.769885	0.910217
P42892	0.714118	0.894304	0.948442	0.93922	0.911917	0.941353	0.919373	0.933782
Q9Y233	0.908649	0.49762	0.954547	0.935672	0.870678	0.953576	0.853738	0.941065
O95180	0.622407	0.951565	0.879281	0.935224	0.950572	0.918401	0.959537	0.932537
P07477	0.673901	0.946348	0.897208	0.934905	0.953944	0.935158	0.946353	0.948214
P07195	0.669985	0.658891	0.938427	0.932906	0.807234	0.853522	0.800299	0.900154
P04035	0.745826	0.949655	0.919423	0.932197	0.930094	0.916777	0.945977	0.918658
P08631	0.68614	0.816635	0.917964	0.930788	0.899153	0.945293	0.892684	0.944304
P51812	0.824316	0.786991	0.922371	0.928951	0.839577	0.937504	0.857788	0.903494
P00918	0.715841	0.548019	0.914578	0.92802	0.782976	0.937035	0.837621	0.925056
P25103	0.905093	0.922519	0.928143	0.925736	0.930571	0.927961	0.926922	0.93309
P31751	0.681573	0.675512	0.914611	0.924336	0.838875	0.944365	0.820164	0.939094
Q13464	0.64662	0.712566	0.905657	0.923312	0.85731	0.931664	0.848818	0.925389
O75907	0.750694	0.731812	0.950379	0.922762	0.824608	0.942052	0.795646	0.894259
P30536	0.909598	0.69156	0.958178	0.922626	0.801872	0.957456	0.705465	0.900292
Q9Y243	0.894751	0.872217	0.916459	0.920137	0.900566	0.919738	0.838875	0.933916
Q07869	0.67242	0.701553	0.903649	0.920121	0.816698	0.93431	0.798228	0.908462
P54760	0.689509	0.790749	0.928777	0.917383	0.859351	0.920771	0.847616	0.899414
P41594	0.808293	0.671411	0.916975	0.917164	0.805812	0.925389	0.796198	0.907704
P00915	0.698212	0.678114	0.943058	0.917089	0.874854	0.915803	0.872551	0.963611
O75164	0.909351	0.73342	0.931806	0.916716	0.841177	0.920779	0.865165	0.901936
Q92847	0.918728	0.883406	0.929315	0.916532	0.895646	0.925786	0.897432	0.92152
O14757	0.677144	0.588945	0.931437	0.91576	0.793336	0.923373	0.797701	0.90667
P32238	0.861571	0.916107	0.918676	0.915691	0.904861	0.910531	0.917896	0.916148
P31645	0.661416	0.557881	0.918639	0.914912	0.819222	0.919033	0.766443	0.909628
P29317	0.888395	0.910224	0.897816	0.914795	0.903169	0.906488	0.926492	0.905613
P55263	0.674383	0.660803	0.912145	0.914789	0.838771	0.935856	0.775885	0.895556
O94768	0.368502	0.763727	0.651302	0.91431	0.892387	0.788973	0.878483	0.886758
P08172	0.928054	0.717458	0.929334	0.913774	0.839799	0.920725	0.804784	0.908203
P08908	0.662201	0.944897	0.915611	0.913439	0.970065	0.865278	0.948521	0.964356
Q9UNA0	0.677652	0.791766	0.91011	0.912895	0.856672	0.928041	0.852651	0.906981
Q04609	0.929719	0.764129	0.924149	0.912739	0.880817	0.91915	0.887317	0.9206
P35408	0.673377	0.898341	0.896742	0.91236	0.920847	0.909355	0.879611	0.919366
Q8NBP7	0.843768	0.718756	0.884488	0.911743	0.774341	0.902871	0.840121	0.911085
O75116	0.905439	0.602015	0.921339	0.910848	0.781978	0.925085	0.730355	0.891669
O15530	0.615792	0.369872	0.917031	0.910454	0.738201	0.937658	0.717478	0.916671
P41595	0.672753	0.704382	0.906083	0.910047	0.835335	0.91219	0.785126	0.900052
Q9Y5Z0	0.685676	0.664514	0.888813	0.9098	0.814422	0.920124	0.824709	0.912793
Q5S007	0.670395	0.663231	0.90855	0.909697	0.834123	0.924549	0.770079	0.921233
P21453	0.683797	0.655531	0.926382	0.909545	0.766185	0.937427	0.672851	0.900287
P50406	0.705439	0.670285	0.921341	0.909251	0.775995	0.929111	0.799136	0.902182
P14061	0.648224	0.911602	0.887494	0.90892	0.900399	0.893089	0.895385	0.880522
Q99572	0.672175	0.879298	0.872389	0.90888	0.913943	0.910345	0.929772	0.930038
P07900	0.907325	0.513294	0.937037	0.908146	0.73716	0.934986	0.660083	0.890905
Q8TEK3	0.697244	0.699358	0.931382	0.908068	0.804525	0.93315	0.751561	0.881517
Q16288	0.602857	0.878576	0.886356	0.908059	0.900537	0.867223	0.901858	0.952248
P23946	0.862857	0.593675	0.911416	0.907548	0.785447	0.914384	0.739527	0.905899
P22460	0.675467	0.599772	0.912527	0.906324	0.789616	0.90157	0.762133	0.907652
P36888	0.702693	0.560073	0.924983	0.905473	0.790837	0.921035	0.759575	0.891787
P28845	0.664973	0.596794	0.820855	0.904183	0.80339	0.876331	0.715621	0.885487
Q9HAZ1	0.358989	0.810296	0.74993	0.903796	0.901679	0.869033	0.892017	0.86463
O60885	0.854052	0.215187	0.730285	0.903436	0.599735	0.91075	0.355624	0.7786
P08912	0.826834	0.61756	0.906938	0.902827	0.793674	0.912448	0.775833	0.891705
O96017	0.611957	0.623446	0.878736	0.902503	0.794171	0.910373	0.74831	0.875372
P43235	0.869729	0.674388	0.917966	0.901701	0.807568	0.914152	0.784238	0.900703
P07949	0.678686	0.668867	0.910734	0.900852	0.809618	0.91862	0.794819	0.923744
P06870	0.50013	0.946718	0.759603	0.900709	0.938238	0.712978	0.950323	0.849402
Q9NWZ3	0.639088	0.655403	0.902357	0.900613	0.808233	0.926498	0.775753	0.891317
Q9UQL6	0.657438	0.598201	0.876279	0.899578	0.762427	0.910778	0.730783	0.907057
P28223	0.696373	0.798018	0.89717	0.899347	0.743273	0.886524	0.845748	0.867967
P07948	0.667984	0.746789	0.897063	0.898972	0.801495	0.91549	0.801692	0.881474
P51679	0.640378	0.900709	0.887842	0.898918	0.899255	0.875301	0.895208	0.907759
P20309	0.938557	0.55226	0.908764	0.898888	0.838877	0.905419	0.667126	0.878706
P06401	0.671631	0.693114	0.923746	0.898872	0.826201	0.916592	0.754888	0.892759
O00519	0.648084	0.315331	0.910911	0.898861	0.717629	0.936979	0.658369	0.921771
Q16665	0.645737	0.819667	0.89972	0.897483	0.78252	0.902644	0.853147	0.892695
P08842	0.648669	0.494933	0.872897	0.897259	0.764279	0.901535	0.762525	0.885432
P09619	0.881133	0.503138	0.908699	0.896823	0.724888	0.913639	0.565064	0.889917
P45984	0.630583	0.709115	0.8844	0.896397	0.810203	0.916138	0.780006	0.887221
P35372	0.903288	0.485317	0.907391	0.896021	0.774294	0.906509	0.757783	0.883794
Q15391	0.394289	0.806352	0.876814	0.895169	0.846531	0.904013	0.843431	0.884978
P42338	0.74928	0.251068	0.947526	0.894897	0.680987	0.941503	0.508552	0.893728
Q13153	0.940502	0.594546	0.937259	0.89457	0.64405	0.928963	0.660088	0.829694
P45983	0.875658	0.643681	0.900944	0.89436	0.745897	0.907997	0.714903	0.723412
P54753	0.207941	0.791676	0.785337	0.894001	0.87504	0.865293	0.853541	0.947127
P32246	0.75655	0.650345	0.928658	0.893769	0.803858	0.916878	0.764316	0.897688
P35367	0.7057	0.763589	0.930785	0.892984	0.813193	0.919489	0.802477	0.87951
P11229	0.925471	0.608599	0.930986	0.8923	0.805703	0.924597	0.733295	0.890809
Q99558	0.508099	0.727241	0.782161	0.89221	0.854541	0.836723	0.846267	0.85604
Q14289	0.640892	0.434405	0.886179	0.89182	0.794239	0.906779	0.646729	0.880647
Q9HC29	0.703375	0.649373	0.926519	0.891763	0.79602	0.919059	0.745397	0.879778
Q9Y5N1	0.492666	0.96058	0.825167	0.89127	0.939952	0.821779	0.949532	0.85535
P14416	0.720087	0.671855	0.914431	0.89126	0.811329	0.908396	0.774238	0.886893
P21802	0.671693	0.60888	0.899118	0.891086	0.761484	0.925357	0.688399	0.874919
Q14164	0.868521	0.594136	0.914582	0.890008	0.776069	0.913008	0.707628	0.851492
Q08881	0.65664	0.84349	0.871871	0.889947	0.85878	0.894689	0.842196	0.878701
Q96FL8	0.629435	0.672871	0.877516	0.889674	0.820541	0.899981	0.814002	0.870292
Q04206	0.908835	0.833828	0.893976	0.889421	0.880479	0.870705	0.896769	0.900072
P25774	0.841415	0.64509	0.900544	0.88855	0.792246	0.898864	0.735885	0.865133
O75173	0.657673	0.725296	0.891758	0.888298	0.836255	0.910373	0.795785	0.89618
P43403	0.901575	0.581938	0.912982	0.887644	0.762472	0.904575	0.776129	0.874908
P30530	0.660551	0.603136	0.886806	0.887567	0.733754	0.911875	0.761096	0.869522
Q16678	0.586048	0.649899	0.831686	0.887505	0.797202	0.875361	0.686647	0.868165
P25101	0.907209	0.460046	0.893806	0.886942	0.719918	0.886954	0.674131	0.854521
O75762	0.547626	0.671677	0.841014	0.886267	0.814246	0.851652	0.834771	0.929932
O60911	0.848024	0.841143	0.889569	0.886261	0.874717	0.881747	0.836677	0.88866
P14902	0.6418	0.407721	0.860129	0.886174	0.798152	0.897697	0.72066	0.886059
P42336	0.912367	0.260268	0.963428	0.885754	0.639046	0.952288	0.489859	0.928173
P00749	0.882143	0.535044	0.920327	0.885624	0.696217	0.889309	0.607361	0.837783
O00329	0.729122	0.306321	0.957871	0.885195	0.638718	0.956675	0.609865	0.901122
P53667	0.590444	0.716356	0.841683	0.884919	0.852928	0.861171	0.809311	0.92735
P08173	0.646417	0.699147	0.866554	0.884915	0.800434	0.888105	0.793968	0.873074
Q02750	0.874528	0.611854	0.915096	0.883859	0.819787	0.904092	0.7581	0.880863
P25116	0.881634	0.725502	0.890975	0.88363	0.704871	0.891582	0.78579	0.886174
O75874	0.644508	0.736723	0.870491	0.883209	0.877122	0.870726	0.857152	0.890371
P31213	0.618876	0.854779	0.890365	0.882816	0.896173	0.847169	0.882678	0.933939
P04049	0.633861	0.669203	0.892951	0.8827	0.761297	0.91084	0.729479	0.876563
P36544	0.924901	0.685854	0.917249	0.882591	0.828856	0.90447	0.771337	0.867359
Q9H2K2	0.577976	0.748778	0.879353	0.882111	0.857226	0.841233	0.839218	0.914723
P48730	0.648464	0.682166	0.859463	0.882076	0.809049	0.828057	0.816027	0.841819
P04798	0.561705	0.598298	0.872951	0.881974	0.802938	0.842522	0.863799	0.925428
Q02156	0.828923	0.897666	0.874391	0.881325	0.856797	0.881371	0.899106	0.880877
Q15119	0.654899	0.519805	0.888655	0.880926	0.808576	0.846682	0.809139	0.939435
Q96GD4	0.719436	0.376421	0.727576	0.880714	0.756194	0.900841	0.687821	0.829258
Q9NY46	0.944716	0.642474	0.936913	0.880428	0.807522	0.922268	0.778376	0.883513
P22894	0.876567	0.525153	0.927489	0.880012	0.713347	0.91428	0.73141	0.892446
P24530	0.855462	0.334095	0.824739	0.879469	0.534049	0.868412	0.462356	0.698631
Q96P20	0.578746	0.768654	0.87689	0.87945	0.893703	0.839787	0.897072	0.911062
Q14432	0.638893	0.697449	0.890623	0.878569	0.84847	0.899644	0.761772	0.880733
P25025	0.554531	0.657508	0.90416	0.878365	0.825776	0.859092	0.754211	0.92771
P43490	0.656107	0.592023	0.89857	0.878162	0.791605	0.872643	0.739727	0.908475
P80365	0.667516	0.944188	0.890641	0.878096	0.927187	0.858908	0.924785	0.909347
P48067	0.579537	0.590754	0.801637	0.877225	0.801551	0.8437	0.829138	0.909937
P30542	0.87795	0.626026	0.921814	0.877192	0.660796	0.915919	0.724047	0.88563
Q16853	0.587582	0.838216	0.807467	0.876569	0.878113	0.805777	0.85852	0.827848
P15559	0.705996	0.603103	0.867175	0.87643	0.72376	0.862843	0.735944	0.869342
Q14416	0.45312	0.673231	0.665681	0.876246	0.77351	0.780372	0.787243	0.789751
Q06187	0.928486	0.536391	0.93477	0.876161	0.732339	0.916994	0.646857	0.862178
Q05655	0.659724	0.613477	0.855703	0.876017	0.636082	0.848025	0.697539	0.830775
P27815	0.882699	0.57261	0.905591	0.875858	0.705127	0.903427	0.725713	0.886566
P27695	0.6174	0.763979	0.885674	0.875253	0.843672	0.830591	0.85633	0.823394
Q9BY41	0.89929	0.448718	0.903715	0.875208	0.623672	0.896562	0.761704	0.890704
P09917	0.684649	0.323422	0.884024	0.874677	0.6697	0.885071	0.482283	0.880902
Q13946	0.640553	0.814312	0.855667	0.874559	0.830484	0.863169	0.834782	0.87947
P28065	0.403061	0.931431	0.651525	0.873804	0.922681	0.674776	0.931181	0.851174
P15538	0.672639	0.629569	0.903385	0.873203	0.769932	0.920696	0.793219	0.908059
Q13093	0.693782	0.594635	0.935288	0.873122	0.73788	0.895582	0.738453	0.897165
P04150	0.818002	0.481591	0.914745	0.872971	0.742662	0.911431	0.677394	0.867933
P34947	0.902369	0.62068	0.8884	0.872715	0.843603	0.89777	0.82181	0.864264
P16083	0.5689	0.690365	0.827279	0.872625	0.769423	0.838429	0.718449	0.922773
Q07820	0.955061	0.363012	0.931479	0.872611	0.646715	0.927128	0.459098	0.834691
Q13882	0.59127	0.69635	0.904095	0.872459	0.798109	0.856352	0.748365	0.916894
P15056	0.756306	0.572408	0.927176	0.872145	0.711868	0.925276	0.497876	0.831747
P11309	0.655989	0.543577	0.890582	0.871986	0.735913	0.914553	0.646795	0.867045
Q8NHU3	0.578766	0.738914	0.887511	0.871835	0.84886	0.847674	0.813315	0.924953
O43497	0.604634	0.911678	0.873877	0.871137	0.905513	0.823829	0.897317	0.927776
Q99683	0.5881	0.597922	0.900045	0.871038	0.833531	0.848355	0.720534	0.92818
Q02763	0.691389	0.437785	0.903442	0.870169	0.737974	0.900668	0.649653	0.849322
O60674	0.826609	0.271414	0.914444	0.869703	0.591454	0.903714	0.532589	0.725065
Q96RI1	0.90613	0.665605	0.896073	0.869574	0.736419	0.910995	0.799153	0.8964
P20618	0.841727	0.756526	0.870799	0.869363	0.889618	0.887368	0.851333	0.856525
O95271	0.568272	0.829393	0.871751	0.86813	0.85009	0.831661	0.857572	0.890627
O14684	0.698609	0.418357	0.902942	0.867847	0.655545	0.915551	0.652947	0.827391
P05771	0.876591	0.821076	0.859671	0.867716	0.871097	0.871178	0.867802	0.846938
P17612	0.89381	0.628466	0.885357	0.867321	0.787168	0.893827	0.755572	0.860887
Q9Y2K7	0.717266	0.697334	0.861004	0.866224	0.785504	0.874355	0.817163	0.870455
P12821	0.78096	0.492026	0.908537	0.866152	0.811764	0.910312	0.703059	0.88476
P11362	0.663717	0.285589	0.749142	0.865269	0.584311	0.88942	0.386829	0.822137
Q15858	0.938726	0.491492	0.922738	0.865243	0.615746	0.882599	0.454948	0.737173
Q9UGL1	0.349302	0.876083	0.689977	0.864756	0.896687	0.806616	0.907712	0.836305
Q13822	0.677802	0.510237	0.892612	0.864668	0.699958	0.883126	0.680625	0.851277
Q93009	0.705409	0.758437	0.899357	0.864502	0.84371	0.869089	0.815622	0.894508
P41240	0.697214	0.658385	0.898608	0.864354	0.804091	0.873343	0.809796	0.904152
P31639	0.845494	0.607636	0.863512	0.864306	0.787601	0.859362	0.778797	0.847115
P08473	0.513895	0.659262	0.761338	0.864124	0.885762	0.800042	0.802076	0.834756
Q05397	0.695468	0.527212	0.919828	0.864115	0.735538	0.901924	0.602524	0.81919
P04629	0.657197	0.442723	0.898306	0.864099	0.706912	0.88599	0.659842	0.831588
P25024	0.664597	0.660913	0.890276	0.863754	0.783551	0.87798	0.78765	0.880008
P35222	0.867922	0.807474	0.878994	0.86281	0.876293	0.871858	0.808293	0.869207
P35398	0.581573	0.741373	0.82618	0.862404	0.810296	0.830523	0.798775	0.903437
Q08499	0.669676	0.486105	0.886155	0.862278	0.522805	0.894604	0.487792	0.863926
O95136	0.606606	0.866825	0.85761	0.861773	0.869006	0.866157	0.840618	0.866848
P10721	0.641691	0.586289	0.861064	0.861633	0.775338	0.881475	0.687975	0.871897
Q9H8M2	0.451668	0.69056	0.762992	0.860687	0.830642	0.745115	0.814086	0.844338
P42330	0.525333	0.637999	0.804188	0.860634	0.810435	0.821963	0.822574	0.827775
Q92793	0.840282	0.374369	0.719691	0.860354	0.634157	0.837431	0.573545	0.689578
P34972	0.570683	0.753413	0.869075	0.859395	0.868036	0.824819	0.837361	0.904408
Q13526	0.858455	0.451485	0.889875	0.858908	0.706713	0.878594	0.656177	0.839025
P11802	0.606731	0.71992	0.874205	0.858808	0.785959	0.865423	0.808397	0.876766
Q16581	0.870256	0.791753	0.816408	0.858707	0.811887	0.833955	0.840218	0.720891
P09874	0.669196	0.476587	0.900729	0.858093	0.837475	0.928669	0.765121	0.942903
O00763	0.646604	0.618784	0.913004	0.858085	0.772682	0.846782	0.818302	0.897361
P29323	0.623948	0.631012	0.872543	0.857801	0.692132	0.846772	0.697318	0.897312
Q96GG9	0.812687	0.728482	0.843964	0.857782	0.7864	0.824384	0.763526	0.741424
P78527	0.841662	0.412699	0.85836	0.857512	0.710028	0.877792	0.578107	0.859419
P14679	0.779	0.705961	0.843543	0.85732	0.809902	0.86618	0.702089	0.841163
Q99685	0.488358	0.33834	0.804114	0.857084	0.590478	0.799738	0.749438	0.77575
P09960	0.494036	0.313976	0.778025	0.856957	0.756205	0.792903	0.715279	0.818112
Q9Y239	0.617972	0.755314	0.868269	0.855927	0.741386	0.884949	0.778819	0.859476
Q13535	0.454494	0.878249	0.756383	0.855745	0.897839	0.783774	0.903742	0.849267
Q9UKV0	0.613487	0.602462	0.813795	0.855651	0.764631	0.850248	0.73509	0.857091
P61964	0.865223	0.649817	0.86359	0.854853	0.746229	0.862077	0.790482	0.842751
P05129	0.686648	0.559761	0.883061	0.853737	0.729898	0.874685	0.679894	0.850045
P37058	0.62276	0.625775	0.878651	0.853222	0.770973	0.89099	0.810796	0.892593
P41182	0.610865	0.683014	0.882243	0.853203	0.747447	0.87772	0.753066	0.848026
Q13085	0.612809	0.648831	0.881121	0.852557	0.75723	0.870148	0.738488	0.869305
P23458	0.648047	0.669615	0.894079	0.852508	0.788515	0.881069	0.766445	0.869996
Q01959	0.877826	0.638599	0.867431	0.852504	0.74746	0.8665	0.771718	0.839106
Q9Y5X9	0.499221	0.681974	0.819282	0.851813	0.768044	0.830109	0.76101	0.779835
P06493	0.634682	0.557647	0.685592	0.851648	0.800951	0.856188	0.797526	0.928452
P68400	0.638041	0.559465	0.758041	0.851389	0.776869	0.891864	0.757845	0.850165
Q99705	0.635309	0.352132	0.804471	0.850514	0.470639	0.879549	0.408479	0.739723
O14920	0.668354	0.454409	0.902286	0.850303	0.734333	0.916343	0.618185	0.882185
O15496	0.642448	0.640075	0.8496	0.850153	0.670729	0.87323	0.655054	0.843869
P10275	0.786831	0.354623	0.89552	0.849962	0.643993	0.877627	0.739418	0.864877
P41597	0.680412	0.693497	0.935597	0.849744	0.683555	0.893709	0.617336	0.737563
Q15059	0.48642	0.823151	0.767316	0.849564	0.84161	0.729665	0.83546	0.765278
Q9UM73	0.887945	0.457082	0.930843	0.849421	0.76323	0.904265	0.656577	0.871823
P25098	0.616328	0.62623	0.810767	0.848965	0.757439	0.790496	0.804601	0.819528
O60760	0.632166	0.473244	0.864664	0.848929	0.754339	0.858311	0.747993	0.903075
O14746	0.880084	0.639164	0.875174	0.848792	0.728237	0.892661	0.624081	0.787004
P61073	0.805219	0.931409	0.808871	0.848777	0.898705	0.832919	0.919445	0.871592
Q9Y6L6	0.899793	0.644012	0.889834	0.848643	0.752878	0.880149	0.734904	0.797282
P07947	0.598364	0.73831	0.857645	0.84824	0.821208	0.834201	0.784848	0.873412
P21554	0.656709	0.593407	0.86218	0.847027	0.772645	0.873606	0.69701	0.822146
Q07343	0.942635	0.380633	0.931972	0.846411	0.65705	0.929162	0.524203	0.91623
P06213	0.723876	0.39912	0.90883	0.846306	0.65007	0.888276	0.592576	0.813871
Q9UPP1	0.894275	0.76739	0.899081	0.846256	0.878706	0.904509	0.735312	0.888783
Q13627	0.622288	0.651668	0.852931	0.845894	0.788178	0.845679	0.819958	0.894229
P36897	0.590896	0.72433	0.871053	0.845036	0.869706	0.845889	0.838982	0.891563
P29597	0.620397	0.826006	0.845713	0.84425	0.851736	0.842946	0.862048	0.824773
P05177	0.590534	0.735473	0.589646	0.843902	0.790242	0.793727	0.910558	0.80237
Q9GZT9	0.743005	0.687317	0.87119	0.843396	0.78003	0.842886	0.846771	0.902159
P16234	0.618498	0.704684	0.839828	0.842649	0.795306	0.858248	0.725845	0.841816
P0DMS8	0.77031	0.720076	0.84077	0.842435	0.849671	0.855962	0.791962	0.846239
P08151	0.187959	0.87659	0.545774	0.841683	0.86353	0.773042	0.883449	0.790812
P53350	0.91329	0.36765	0.908517	0.841313	0.668312	0.874891	0.669484	0.851749
Q04760	0.589692	0.649721	0.791754	0.841119	0.776924	0.82992	0.76276	0.878986
P14735	0.869575	0.698781	0.819328	0.840993	0.715973	0.805469	0.756793	0.798916
Q5XXA6	0.206634	0.963404	0.494287	0.840449	0.964443	0.710124	0.959022	0.871495
P29274	0.845606	0.613057	0.882855	0.840038	0.720991	0.873724	0.743229	0.851704
P10636	0.640203	0.64712	0.869059	0.840023	0.767429	0.87999	0.802007	0.838136
P28482	0.887229	0.466706	0.874605	0.83995	0.62585	0.865265	0.588835	0.780828
Q9P1W9	0.629104	0.650471	0.818936	0.839675	0.731751	0.791626	0.738664	0.769224
P13569	0.478883	0.760608	0.728127	0.838823	0.817601	0.75496	0.804126	0.795616
P07550	0.639927	0.843314	0.864762	0.83834	0.880159	0.868748	0.910017	0.882084
P52333	0.652387	0.55016	0.844833	0.838288	0.611038	0.893744	0.772969	0.872174
P00746	0.568726	0.668385	0.871635	0.837352	0.682928	0.797215	0.618673	0.887662
P55201	0.424931	0.881447	0.708298	0.837229	0.866459	0.685838	0.922134	0.79936
P06241	0.917072	0.62342	0.93514	0.8371	0.576572	0.913542	0.794838	0.911141
P23141	0.497431	0.967222	0.732721	0.836534	0.930599	0.784734	0.941717	0.889088
Q15910	0.920608	0.658258	0.912493	0.836376	0.813239	0.88354	0.761171	0.852196
P51955	0.608461	0.730964	0.829314	0.836081	0.827752	0.804221	0.805076	0.864031
Q58F21	0.56911	0.621334	0.85838	0.835587	0.780067	0.816322	0.695186	0.876879
P30556	0.788653	0.386459	0.869831	0.834983	0.449304	0.853399	0.289159	0.56042
P08069	0.677656	0.438253	0.836	0.834792	0.521667	0.796128	0.496859	0.710299
P52732	0.571603	0.458613	0.83069	0.834756	0.689741	0.794202	0.643485	0.862653
P19525	0.437795	0.810153	0.746998	0.834509	0.839149	0.73897	0.806236	0.766299
P21452	0.903018	0.50567	0.909529	0.83411	0.691523	0.874924	0.620877	0.792151
P48736	0.796606	0.245963	0.882992	0.833825	0.540091	0.873267	0.377997	0.770932
O95342	0.92683	0.397234	0.896195	0.833349	0.541909	0.864911	0.439614	0.664829
O76074	0.702705	0.210262	0.906337	0.833248	0.623413	0.874631	0.30566	0.85076
Q969S8	0.834817	0.765052	0.872883	0.83217	0.795406	0.865608	0.774217	0.840906
P04626	0.831057	0.178464	0.913864	0.832027	0.485274	0.905562	0.276293	0.755809
Q9NYK1	0.632648	0.465207	0.835075	0.83199	0.564409	0.793935	0.589501	0.855535
Q9UIQ6	0.503947	0.8993	0.664661	0.830309	0.898989	0.675674	0.922257	0.827735
P13866	0.55328	0.659812	0.872222	0.829809	0.723444	0.889031	0.795847	0.850709
P00338	0.613659	0.25335	0.805603	0.828574	0.68702	0.821945	0.6106	0.582513
P00750	0.516049	0.462833	0.817476	0.828338	0.751749	0.797406	0.754639	0.800476
Q04759	0.603168	0.750581	0.901194	0.827885	0.812839	0.864856	0.797649	0.887504
P56524	0.792794	0.368249	0.713204	0.8269	0.689582	0.781577	0.623692	0.757888
P51449	0.622537	0.404241	0.880133	0.825811	0.693046	0.849331	0.484604	0.809213
P30291	0.524805	0.838242	0.846028	0.825102	0.850389	0.780456	0.86116	0.880163
P09237	0.716986	0.670241	0.846171	0.823834	0.763802	0.851227	0.778942	0.849383
Q05513	0.592932	0.721258	0.854438	0.823824	0.795086	0.801697	0.838258	0.874417
P23443	0.759706	0.522032	0.836527	0.822939	0.754561	0.845238	0.78581	0.847083
P14222	0.507739	0.861791	0.75238	0.822358	0.856384	0.756769	0.859384	0.831752
P00374	0.619971	0.445521	0.812504	0.822352	0.708123	0.791861	0.607104	0.809216
P43003	0.422673	0.802098	0.663524	0.821606	0.834157	0.754555	0.802898	0.767236
O15111	0.540961	0.454982	0.82505	0.82093	0.704973	0.797343	0.788989	0.8693
Q96DB2	0.794443	0.624522	0.870945	0.820773	0.659109	0.839861	0.690404	0.806466
P41143	0.91241	0.324656	0.89683	0.820412	0.576162	0.886661	0.646788	0.805276
O15439	0.848368	0.546993	0.847	0.820406	0.684548	0.811468	0.701251	0.829507
P42345	0.887087	0.418572	0.88479	0.820287	0.603376	0.885322	0.479324	0.700934
Q96KS0	0.633254	0.503853	0.870791	0.82022	0.756908	0.844812	0.781937	0.899025
Q06418	0.620598	0.792712	0.842857	0.820003	0.817704	0.78563	0.798587	0.839999
P50579	0.614585	0.459859	0.840185	0.819738	0.769329	0.8054	0.710042	0.883316
P35228	0.601566	0.779777	0.807495	0.81919	0.842599	0.828711	0.83184	0.838163
P37231	0.626186	0.21365	0.788274	0.818238	0.608142	0.82218	0.398025	0.707944
P04818	0.605172	0.669992	0.609263	0.816567	0.737502	0.716601	0.613667	0.579386
Q9UGN5	0.542618	0.817496	0.77107	0.81628	0.845879	0.783656	0.834864	0.885279
P03952	0.89145	0.239093	0.874316	0.815856	0.501072	0.834479	0.569413	0.752956
P23526	0.541108	0.922195	0.807093	0.815006	0.886321	0.811402	0.822103	0.681874
P25440	0.478214	0.586938	0.748513	0.814584	0.779225	0.746334	0.730689	0.745624
P23975	0.816145	0.789312	0.793357	0.814042	0.839161	0.804375	0.836301	0.845824
P08581	0.80273	0.249347	0.912324	0.813364	0.448543	0.903402	0.514417	0.828309
Q03181	0.630189	0.689021	0.846967	0.813233	0.789523	0.788769	0.741594	0.839718
P07339	0.875434	0.246182	0.92072	0.812874	0.584582	0.87914	0.369616	0.815804
O94925	0.541482	0.475518	0.655378	0.807878	0.63695	0.709626	0.54923	0.554506
Q9NZ08	0.494365	0.66837	0.667247	0.807764	0.714524	0.643519	0.816228	0.76778
Q12884	0.44798	0.622614	0.715092	0.8073	0.734693	0.704817	0.747839	0.745573
P33527	0.900361	0.417241	0.873261	0.803615	0.745144	0.793521	0.590378	0.814621
Q9H9B1	0.33826	0.861431	0.73777	0.803364	0.903504	0.696222	0.919596	0.826059
P28335	0.717405	0.594875	0.897816	0.803006	0.74024	0.833225	0.818906	0.879328
P10415	0.902366	0.557791	0.869498	0.802774	0.662061	0.850559	0.614172	0.756352
Q03111	0.33817	0.875905	0.73341	0.799136	0.879849	0.659333	0.880672	0.804435
Q15746	0.537076	0.682527	0.754854	0.796991	0.757875	0.762287	0.784266	0.840007
P05181	0.696467	0.666735	0.794266	0.796328	0.561556	0.729325	0.571445	0.741296
P21397	0.620177	0.423727	0.778302	0.79286	0.495164	0.84098	0.446664	0.76978
P51681	0.766603	0.383956	0.836225	0.790991	0.551662	0.777416	0.643986	0.774358
Q8NER1	0.57712	0.411391	0.817486	0.790481	0.455478	0.847309	0.626769	0.743005
P18089	0.57868	0.788938	0.788019	0.790418	0.807318	0.803501	0.801144	0.817825
Q8WUI4	0.598327	0.520032	0.817694	0.789461	0.602181	0.845645	0.758487	0.861313
P14920	0.200675	0.624209	0.532659	0.787314	0.831608	0.753798	0.879113	0.851324
Q13547	0.896347	0.22939	0.858872	0.785274	0.426603	0.812639	0.416789	0.671417
P25929	0.661126	0.537738	0.738697	0.783892	0.614994	0.740764	0.548115	0.566834
Q99250	0.796501	0.77756	0.793424	0.783637	0.779073	0.789921	0.768865	0.795494
P35498	0.69875	0.743692	0.798443	0.783581	0.777278	0.800125	0.747312	0.745328
Q9NS75	0.487966	0.690639	0.743053	0.783117	0.775433	0.752576	0.746145	0.719554
P49721	0.763937	0.63848	0.774651	0.782766	0.814482	0.850366	0.675607	0.812768
P49841	0.641729	0.237351	0.659331	0.782717	0.633506	0.806195	0.766898	0.839409
Q9Y4P1	0.39393	0.943006	0.620242	0.781932	0.781846	0.693558	0.935412	0.81874
P27361	0.68928	0.595534	0.86548	0.780142	0.6736	0.862272	0.577863	0.77915
P06276	0.692258	0.324739	0.803838	0.779816	0.486843	0.807889	0.381343	0.627749
P53779	0.648573	0.183652	0.878616	0.778972	0.472363	0.894072	0.22951	0.834901
Q96KQ7	0.571962	0.489934	0.817263	0.777865	0.750404	0.774507	0.752551	0.800222
P35610	0.849352	0.325831	0.880609	0.777434	0.47799	0.838495	0.499269	0.747905
P26358	0.637863	0.516826	0.881237	0.776847	0.733502	0.801261	0.7358	0.906495
P21728	0.789193	0.744132	0.839567	0.776376	0.767073	0.8415	0.778681	0.834688
Q86VZ5	0.496898	0.737188	0.752783	0.774306	0.759692	0.727445	0.738526	0.706854
P05067	0.832436	0.240623	0.768147	0.771264	0.456135	0.732876	0.482586	0.714894
O75908	0.632209	0.515925	0.807146	0.770234	0.692217	0.789779	0.566232	0.719097
P35354	0.785758	0.289846	0.808116	0.769786	0.333426	0.828606	0.396447	0.665636
O43613	0.584604	0.395384	0.787895	0.769588	0.667489	0.820556	0.511684	0.793517
P03372	0.745474	0.676804	0.732184	0.768891	0.745401	0.73179	0.368428	0.412567
P47712	0.619472	0.562741	0.730779	0.768351	0.713772	0.764253	0.63837	0.76872
P29375	0.800093	0.634004	0.784848	0.768051	0.703507	0.795191	0.592579	0.744655
P42574	0.844239	0.344832	0.877272	0.767886	0.514224	0.820867	0.404436	0.710522
P28074	0.83287	0.419386	0.770015	0.767355	0.591273	0.772538	0.700876	0.829394
P30419	0.522247	0.51522	0.812296	0.764363	0.645406	0.742052	0.581331	0.791887
Q6P179	0.477206	0.894921	0.599073	0.760983	0.885678	0.660374	0.899761	0.812088
P00797	0.891517	0.179938	0.910184	0.759521	0.330548	0.831087	0.383521	0.758089
Q13315	0.506738	0.339435	0.789937	0.757676	0.677269	0.721875	0.549569	0.816364
Q06124	0.651159	0.51921	0.900059	0.75754	0.733527	0.883187	0.756318	0.891797
P00519	0.848938	0.595635	0.706065	0.756974	0.746131	0.849991	0.690113	0.874243
O00206	0.781186	0.476565	0.784641	0.756889	0.617397	0.826254	0.59321	0.710033
P11597	0.596389	0.264703	0.823788	0.756759	0.462459	0.768398	0.406264	0.622293
P43116	0.407132	0.709131	0.598636	0.75637	0.641821	0.658192	0.693915	0.742025
Q9BZP6	0.574505	0.643349	0.790862	0.754857	0.68308	0.739665	0.616393	0.785935
P43405	0.835936	0.408705	0.681326	0.754813	0.567626	0.711483	0.574143	0.764058
P17706	0.829772	0.208872	0.816615	0.752882	0.345052	0.688549	0.371062	0.620605
P10632	0.81705	0.514275	0.840129	0.752195	0.672575	0.744227	0.667692	0.676905
Q02127	0.406081	0.403245	0.724082	0.751461	0.739816	0.639203	0.674157	0.828004
Q16790	0.421595	0.750816	0.664888	0.751149	0.677197	0.570359	0.845597	0.753073
P08588	0.679737	0.522107	0.905737	0.750546	0.784544	0.841003	0.826657	0.922688
P35968	0.874906	0.292007	0.817941	0.748702	0.512703	0.824808	0.332188	0.685146
Q9NTG7	0.824281	0.350188	0.82026	0.747042	0.503979	0.8296	0.551693	0.76255
P41145	0.89041	0.411694	0.862351	0.746005	0.483195	0.821484	0.410061	0.757812
Q09472	0.860598	0.520026	0.85732	0.745436	0.715932	0.857791	0.714688	0.838144
P32239	0.920488	0.267191	0.723019	0.745006	0.629789	0.772578	0.449312	0.604034
P46098	0.714617	0.580681	0.725127	0.744629	0.708482	0.725073	0.680463	0.693668
P45452	0.746991	0.252389	0.739317	0.743646	0.355142	0.81211	0.372179	0.771233
P11511	0.483549	0.313759	0.55946	0.742402	0.506645	0.603901	0.526701	0.48034
P11712	0.661558	0.288239	0.79816	0.740709	0.442513	0.785044	0.572562	0.782571
P04062	0.600237	0.55795	0.808442	0.7405	0.82557	0.690526	0.699958	0.729159
P49137	0.724856	0.316406	0.639385	0.739302	0.502768	0.690825	0.632429	0.718262
P32245	0.822324	0.31101	0.766047	0.738165	0.480876	0.765927	0.471173	0.72185
P03956	0.759568	0.366224	0.671325	0.73809	0.577855	0.775153	0.355756	0.68435
P67870	0.19991	0.966174	0.311137	0.737645	0.952166	0.583225	0.959904	0.772131
P11166	0.63005	0.657128	0.824291	0.737016	0.638188	0.788135	0.699081	0.770239
P78536	0.843718	0.435043	0.839663	0.735158	0.529995	0.773579	0.474666	0.62684
P43250	0.446815	0.83826	0.555095	0.734219	0.811966	0.608829	0.735866	0.503703
P55072	0.485708	0.536513	0.69544	0.73418	0.599068	0.686285	0.677959	0.707168
O00408	0.572171	0.210306	0.84966	0.731824	0.605958	0.799684	0.50086	0.692561
P08684	0.823635	0.249764	0.828364	0.731523	0.364169	0.774338	0.317887	0.584251
P17948	0.531552	0.808467	0.600542	0.730155	0.779094	0.616398	0.880064	0.817817
Q9UDY8	0.207762	0.946259	0.385141	0.730089	0.939102	0.584985	0.947381	0.854021
P07711	0.551331	0.549455	0.803384	0.727466	0.551278	0.786142	0.552559	0.721398
P05412	0.628547	0.601192	0.642154	0.726777	0.571604	0.739279	0.697088	0.646181
P40306	0.203511	0.930073	0.442226	0.725495	0.936742	0.660143	0.92843	0.764814
P34969	0.372533	0.619604	0.665538	0.723184	0.667433	0.543522	0.66285	0.700365
P24941	0.624176	0.328044	0.682176	0.723063	0.721653	0.770073	0.531921	0.861142
O15379	0.748287	0.503446	0.817051	0.720277	0.44757	0.619068	0.51336	0.680637
P22303	0.805268	0.342615	0.786345	0.718566	0.36923	0.713556	0.396519	0.578845
P08709	0.71097	0.603104	0.826807	0.718026	0.75615	0.800256	0.654148	0.650415
P08236	0.254372	0.72832	0.436053	0.715906	0.775809	0.644347	0.827008	0.696487
Q16539	0.660302	0.245754	0.75116	0.714497	0.452707	0.810248	0.377436	0.756068
Q02083	0.199746	0.767854	0.376439	0.710294	0.848498	0.6739	0.915895	0.740069
Q04828	0.200682	0.762533	0.349858	0.708879	0.701528	0.650612	0.817836	0.674159
P15090	0.200218	0.808077	0.375022	0.706622	0.846914	0.600643	0.862812	0.84412
Q9HCG7	0.206615	0.815302	0.305862	0.706397	0.870152	0.543601	0.863254	0.741675
P37059	0.531685	0.661282	0.761229	0.705269	0.759689	0.722081	0.730454	0.777539
O00255	0.855287	0.153283	0.823631	0.704955	0.676224	0.778696	0.577467	0.689494
Q9UBN7	0.757845	0.383157	0.805497	0.704416	0.554389	0.777309	0.371221	0.78229
P41743	0.414267	0.635983	0.709356	0.702647	0.828816	0.719984	0.785672	0.856896
Q00535	0.526003	0.728827	0.631991	0.701802	0.807166	0.647917	0.779483	0.810691
O15054	0.490378	0.664563	0.730407	0.701584	0.600416	0.676606	0.797563	0.679763
O60341	0.735326	0.483747	0.773998	0.701073	0.699669	0.879483	0.630755	0.736189
P00352	0.277342	0.780027	0.421519	0.700566	0.836247	0.658572	0.843788	0.794212
P30305	0.539827	0.871422	0.555491	0.696628	0.762432	0.753889	0.811317	0.476825
P11150	0.434015	0.32774	0.679851	0.696187	0.597272	0.677841	0.616549	0.683447
Q6PL18	0.201049	0.44685	0.382909	0.694507	0.775543	0.548322	0.768848	0.698875
P98170	0.736071	0.336552	0.794455	0.69249	0.43824	0.741792	0.433801	0.650631
P46095	0.408258	0.804124	0.662963	0.691946	0.870632	0.668736	0.868448	0.822269
P09467	0.344606	0.747313	0.550375	0.691919	0.85035	0.636292	0.881812	0.735932
Q92769	0.763084	0.287726	0.734817	0.691272	0.471267	0.716867	0.475605	0.647626
Q9Y6F1	0.194587	0.793174	0.366978	0.690886	0.835123	0.657267	0.855072	0.825907
P15121	0.597254	0.549794	0.795918	0.68692	0.669326	0.751077	0.669265	0.698253
P48775	0.195568	0.623618	0.438711	0.686397	0.777976	0.679426	0.834905	0.824599
Q7Z2W7	0.28798	0.508649	0.377273	0.685311	0.771284	0.593129	0.74272	0.788799
P00533	0.878542	0.283321	0.844458	0.684228	0.361382	0.792745	0.34466	0.626538
O95749	0.199326	0.765352	0.370831	0.682974	0.825363	0.641518	0.810841	0.794066
Q86X55	0.487173	0.707365	0.761387	0.682748	0.765991	0.69379	0.780664	0.795096
O15382	0.342813	0.632099	0.524556	0.68257	0.812956	0.692306	0.785724	0.83125
P11473	0.576311	0.344216	0.704589	0.681449	0.559762	0.645434	0.651702	0.807239
P27487	0.756334	0.197063	0.686374	0.678708	0.434069	0.595443	0.324862	0.611331
P29350	0.612158	0.543429	0.750827	0.677718	0.515682	0.735207	0.714802	0.746386
Q53GL7	0.191622	0.713221	0.407698	0.677319	0.744216	0.641026	0.787231	0.768317
Q9Y4K0	0.200383	0.677746	0.297688	0.675377	0.835617	0.529081	0.795164	0.715703
P19793	0.3863	0.66277	0.618349	0.674726	0.736951	0.614697	0.70769	0.713206
P22413	0.419957	0.797212	0.667581	0.669775	0.843195	0.648613	0.833217	0.779319
O60725	0.498568	0.579293	0.674899	0.667134	0.655081	0.664998	0.727469	0.752131
P08253	0.81359	0.238541	0.720361	0.665742	0.373331	0.78076	0.352411	0.820329
Q92831	0.661072	0.525856	0.57027	0.664863	0.442332	0.543078	0.525253	0.526192
Q99873	0.629744	0.377067	0.74159	0.664383	0.60017	0.819579	0.389054	0.720242
P01375	0.724974	0.453334	0.675109	0.663166	0.641515	0.702746	0.535294	0.698228
Q9NYA1	0.371786	0.836472	0.607951	0.661657	0.846861	0.648578	0.851721	0.796426
P53396	0.390637	0.920018	0.621275	0.659719	0.903588	0.600793	0.875607	0.709026
P14324	0.192876	0.711077	0.366912	0.659472	0.838186	0.553702	0.834956	0.727131
Q9Y5Y9	0.648805	0.531786	0.653799	0.658429	0.598791	0.658631	0.648085	0.697403
Q96KB5	0.18798	0.654366	0.386434	0.656548	0.766969	0.635573	0.569787	0.73269
P18031	0.829467	0.210497	0.727701	0.653389	0.300694	0.693398	0.209809	0.458333
Q00987	0.725977	0.187795	0.783938	0.649177	0.445894	0.849088	0.422303	0.702124
P51452	0.581939	0.709453	0.838537	0.64458	0.671314	0.821213	0.707719	0.773347
P47989	0.484578	0.606367	0.495922	0.636293	0.688194	0.361057	0.67062	0.562897
P30307	0.523631	0.517214	0.659048	0.635156	0.703239	0.69459	0.654775	0.769705
Q96LA8	0.385373	0.443309	0.582972	0.633673	0.588478	0.5847	0.44428	0.593247
P31941	0.442775	0.692868	0.731497	0.62988	0.643944	0.647722	0.626344	0.745192
P50053	0.258363	0.574707	0.524965	0.629489	0.652583	0.564214	0.65802	0.577719
P53355	0.193911	0.633982	0.519757	0.627554	0.764476	0.772951	0.713689	0.799463
Q15046	0.410951	0.859583	0.711012	0.625537	0.892831	0.567339	0.725342	0.614949
P14780	0.729844	0.195031	0.64793	0.623305	0.519549	0.508842	0.495832	0.690154
P48147	0.810421	0.407724	0.645373	0.622295	0.672998	0.63949	0.53549	0.609724
Q9NRA0	0.184765	0.820976	0.40997	0.617324	0.79725	0.631651	0.829471	0.697934
Q92731	0.400861	0.598267	0.53754	0.613396	0.562404	0.574486	0.503932	0.481652
O95551	0.285473	0.761043	0.358887	0.610423	0.490077	0.41014	0.507332	0.401377
P23219	0.584872	0.623863	0.746088	0.610254	0.596467	0.782712	0.35351	0.606497
P50281	0.754794	0.300641	0.65647	0.609702	0.64025	0.747995	0.349357	0.492122
Q9UNQ0	0.512755	0.743159	0.500143	0.609284	0.605318	0.521846	0.786789	0.493071
P00742	0.601389	0.28635	0.63922	0.606605	0.571751	0.625584	0.391238	0.627968
O60218	0.210039	0.616976	0.386925	0.604304	0.769162	0.663829	0.805792	0.774286
Q16769	0.286332	0.661685	0.479769	0.603419	0.84556	0.637148	0.781237	0.830199
O15151	0.8616	0.714332	0.713346	0.602347	0.755077	0.788848	0.666668	0.755608
P33261	0.688487	0.492209	0.731494	0.602265	0.561719	0.659405	0.533835	0.750385
Q07817	0.779413	0.468538	0.685904	0.601973	0.44507	0.82667	0.426597	0.541949
P00747	0.698977	0.498228	0.644543	0.596597	0.60945	0.653794	0.535819	0.653192
P08183	0.870719	0.241981	0.81532	0.595403	0.261967	0.767084	0.249343	0.569244
Q9NP59	0.18029	0.636517	0.272054	0.58755	0.7105	0.360355	0.780409	0.639221
P08246	0.821358	0.272655	0.645755	0.587523	0.480037	0.641272	0.438597	0.638572
Q9NQR1	0.406199	0.891575	0.547043	0.583815	0.716863	0.602453	0.850698	0.747708
P40763	0.555381	0.753176	0.508828	0.578197	0.670447	0.523045	0.623231	0.441897
P17252	0.740984	0.398856	0.758274	0.577982	0.314969	0.769847	0.48301	0.649193
P56817	0.783909	0.183361	0.593995	0.574228	0.308501	0.654747	0.223511	0.514182
P41229	0.183418	0.728357	0.33646	0.57208	0.763485	0.604659	0.686759	0.746839
O14965	0.662674	0.211903	0.65572	0.568007	0.418676	0.665228	0.310945	0.521455
Q14524	0.620228	0.347282	0.597905	0.567804	0.479379	0.616086	0.434134	0.561355
P30304	0.524574	0.617559	0.531978	0.564861	0.58392	0.654876	0.58241	0.703042
P27338	0.558847	0.619806	0.511154	0.56471	0.709469	0.533039	0.700343	0.485241
P14555	0.658484	0.576849	0.645049	0.562753	0.650723	0.634272	0.703992	0.711811
Q16762	0.441529	0.696856	0.546412	0.55918	0.605738	0.53844	0.741874	0.552837
Q9HC16	0.443969	0.67146	0.581644	0.558267	0.644156	0.550625	0.736603	0.737618
P35499	0.698541	0.365889	0.690071	0.552803	0.53614	0.693536	0.455164	0.708246
P07858	0.646628	0.413199	0.516257	0.550569	0.539189	0.490919	0.539297	0.497278
Q9NUW8	0.435137	0.664865	0.608758	0.55019	0.536122	0.611711	0.647628	0.654053
P02766	0.167965	0.823645	0.348776	0.547304	0.736662	0.360344	0.840932	0.475863
P31749	0.763414	0.164935	0.630067	0.542244	0.299569	0.739957	0.33713	0.780383
P11388	0.664857	0.471155	0.633181	0.541666	0.556554	0.488844	0.497383	0.612179
P10586	0.51521	0.624597	0.639863	0.538665	0.714979	0.705752	0.551297	0.559362
P49327	0.787248	0.403136	0.751954	0.538472	0.631789	0.73519	0.505399	0.696324
P11387	0.560198	0.450305	0.508278	0.534108	0.402682	0.437706	0.529241	0.420298
O14786	0.49095	0.519868	0.627725	0.527753	0.455068	0.56164	0.450332	0.450568
P12931	0.64206	0.214041	0.705477	0.51762	0.250757	0.771815	0.28636	0.554425
Q8IXJ6	0.718008	0.204516	0.610525	0.516252	0.330398	0.554243	0.394332	0.531351
P11509	0.175892	0.705358	0.330927	0.513941	0.762384	0.407123	0.64448	0.571144
Q92887	0.603078	0.491229	0.56893	0.506838	0.317933	0.567748	0.585484	0.503589
O15245	0.339709	0.621346	0.446873	0.50339	0.578758	0.484248	0.571405	0.460471
Q96EB6	0.781296	0.275396	0.590608	0.479963	0.3824	0.608609	0.429158	0.578045
P00734	0.740421	0.428524	0.451328	0.478024	0.464196	0.481417	0.524057	0.627251
P54829	0.326876	0.77148	0.459293	0.470588	0.568591	0.461214	0.612751	0.48718
P43378	0.34734	0.221992	0.479334	0.454893	0.27685	0.506503	0.282674	0.383333
P16278	0.316396	0.359508	0.510335	0.447071	0.408097	0.454655	0.361366	0.507056
P10635	0.488387	0.316459	0.489428	0.437854	0.386036	0.453094	0.327495	0.436645
P06239	0.746698	0.293003	0.658026	0.431536	0.275589	0.632193	0.197042	0.553926
Q13936	0.491207	0.310167	0.608208	0.431469	0.507842	0.471378	0.287122	0.542383
P06746	0.331119	0.460662	0.415667	0.418496	0.350901	0.433828	0.321324	0.378215
Q9Y4C1	0.11389	0.734915	0.245727	0.412425	0.734899	0.408059	0.650686	0.521956
P08254	0.650058	0.138754	0.491698	0.412221	0.228731	0.602666	0.341699	0.436319
P17405	0.277838	0.50284	0.417268	0.411994	0.49404	0.403337	0.461744	0.463106
Q12809	0.622377	0.267477	0.44849	0.410975	0.336685	0.44054	0.309483	0.381312
Q99571	0.268634	0.416545	0.40767	0.407377	0.427891	0.394513	0.377578	0.464554
P20813	0.269771	0.595196	0.372563	0.403633	0.4213	0.410765	0.544552	0.402412
Q9Y337	0.383584	0.645688	0.392019	0.397921	0.586451	0.387592	0.512177	0.402733
P05413		0.898335		0.395023	0.809656		0.838867
P15144	0.297653	0.581566	0.38602	0.391358	0.445881	0.409601	0.460364	0.517967
Q9UQ49	0.266927	0.376367	0.405833	0.390499	0.314559	0.406834	0.386689	0.40949
Q9UIF8	0.109691	0.401183	0.173602	0.389855	0.527979	0.271115	0.431172	0.404611
O15357		0.844137		0.378902	0.800777		0.83963	0.592955
P34913	0.370556	0.237606	0.478526	0.376283	0.304569	0.361794	0.285256	0.369858
P03951	0.390247	0.296139	0.485802	0.375958	0.306598	0.376022	0.349106	0.408755
P28300	0.101973	0.614447	0.151406	0.367325	0.618691	0.2762	0.478928	0.342085
Q4U2R8	0.0954412	0.543586	0.177435	0.364443	0.510359	0.310209	0.532126	0.421204
P52895	0.203245	0.684079	0.317832	0.351893	0.561069	0.336813	0.46095	0.475299
Q9Y3R4	0.155815	0.371158	0.303689	0.341576	0.395662	0.359675	0.376399	0.39274
Q9UM07	0.0876757	0.62828	0.159928	0.314906	0.458045	0.276525	0.504554	0.337561
P19971	0.184153	0.520798	0.300109	0.307234	0.354734	0.298777	0.326823	0.290159
P49862	0.210456	0.611072	0.277507	0.306349	0.433543	0.266987	0.461413	0.288509
P10253	0.154649	0.659975	0.235112	0.296885	0.471352	0.23395	0.542626	0.341029
P01106	0.0785618	0.471205	0.117633	0.29122	0.404966	0.144135	0.407846	0.272704
O75365	0.0723013	0.323922	0.150577	0.290886	0.357802	0.279576	0.349784	0.357141
Q9P0U3	0.156452	0.225223	0.208357	0.285336	0.241341	0.197464	0.229091	0.229466
Q8WWR8	0.197258	0.251708	0.276063	0.272362	0.253659	0.261728	0.267348	0.279087
O43175	0.0897681	0.192603	0.17235	0.267789	0.260642	0.291733	0.230259	0.289329
P30531		0.753817		0.255747	0.786322		0.576486	0.441941
O95398		0.583415		0.236395	0.500081		0.523285
Q01469		0.553895		0.206016	0.334354		0.434672
Q99519		0.277084		0.132259	0.254418		0.269258
P54132		0.748396			0.459871		0.456629
O95050		0.364153			0.373085		0.202324	0.204515

## Sheet: Table D All Proteins by Groups
PROTEIN	Name	G1	G2	G3
P49840	Glycogen synthase kinase-3 alpha (GSK-3 alpha) (EC 2.7.11.26) (Serine/threonine-protein kinase GSK3A) (EC 2.7.11.1)	0.892808	0.963368	0.911722
P39900	Macrophage metalloelastase (MME) (EC 3.4.24.65) (Macrophage elastase) (ME) (hME) (Matrix metalloproteinase-12) (MMP-12)	0.700663	0.949931	0.90841
Q9UBF8	Phosphatidylinositol 4-kinase beta (PI4K-beta) (PI4Kbeta) (PtdIns 4-kinase beta) (EC 2.7.1.67) (NPIK) (PI4K92) (PI4KIII)	0.94768	0.948914	0.907421
Q9Y233	cAMP and cAMP-inhibited cGMP 3',5'-cyclic phosphodiesterase 10A (EC 3.1.4.17)	0.740679	0.946215	0.908649
Q13490	Baculoviral IAP repeat-containing protein 2 (EC 2.3.2.27) (Cellular inhibitor of apoptosis 1) (C-IAP1) (IAP homolog B) (Inhibitor of apoptosis protein 2) (hIAP-2) (hIAP2) (RING finger protein 48) (RING-type E3 ubiquitin transferase BIRC2) (TNFR2-TRAF-signaling complex protein 2)	0.713278	0.944367	0.966599
P19099	Cytochrome P450 11B2, mitochondrial (Aldosterone synthase) (ALDOS) (Aldosterone-synthesizing enzyme) (CYPXIB2) (Corticosterone 18-monooxygenase, CYP11B2) (EC 1.14.15.5) (Cytochrome P-450Aldo) (Cytochrome P-450C18) (Steroid 11-beta-hydroxylase, CYP11B2) (EC 1.14.15.4) (Steroid 18-hydroxylase)	0.905818	0.943875	0.686497
P42892	Endothelin-converting enzyme 1 (ECE-1) (EC 3.4.24.71)	0.908531	0.940699	0.714118
P16050	Polyunsaturated fatty acid lipoxygenase ALOX15 (12/15-lipoxygenase) (Arachidonate 12-lipoxygenase, leukocyte-type) (12-LOX) (EC 1.13.11.31) (Arachidonate 15-lipoxygenase) (15-LOX) (15-LOX-1) (EC 1.13.11.33) (Arachidonate omega-6 lipoxygenase) (Hepoxilin A3 synthase Alox15) (EC 1.13.11.-) (Linoleate 13S-lipoxygenase) (EC 1.13.11.12)	0.797781	0.936072	0.678082			O00206, Q16678, P31749, P15559, P35398, P35228
P00915	Carbonic anhydrase 1 (EC 4.2.1.1) (Carbonate dehydratase I) (Carbonic anhydrase B) (CAB) (Carbonic anhydrase I) (CA-I) (Cyanamide hydratase CA1) (EC 4.2.1.69)	0.808506	0.93489	0.698212
P30536	Translocator protein (Mitochondrial benzodiazepine receptor) (PKBS) (Peripheral-type benzodiazepine receptor) (PBR)	0.732966	0.934638	0.909598
P08631	Tyrosine-protein kinase HCK (EC 2.7.10.2) (Hematopoietic cell kinase) (Hemopoietic cell kinase) (p59-HCK/p60-HCK) (p59Hck) (p61Hck)	0.869491	0.934587	0.68614
Q9H3R0	Lysine-specific demethylase 4C (EC 1.14.11.66) (Gene amplified in squamous cell carcinoma 1 protein) (GASC-1 protein) (JmjC domain-containing histone demethylation protein 3C) (Jumonji domain-containing protein 2C) ([histone H3]-trimethyl-L-lysine(9) demethylase 4C)	0.739789	0.932549	0.94157
P42336	Phosphatidylinositol 4,5-bisphosphate 3-kinase catalytic subunit alpha isoform (PI3-kinase subunit alpha) (PI3K-alpha) (PI3Kalpha) (PtdIns-3-kinase subunit alpha) (EC 2.7.1.137) (EC 2.7.1.153) (Phosphatidylinositol 4,5-bisphosphate 3-kinase 110 kDa catalytic subunit alpha) (PtdIns-3-kinase subunit p110-alpha) (p110alpha) (Phosphoinositide 3-kinase alpha) (Phosphoinositide-3-kinase catalytic alpha…	0.463057	0.93241	0.912367
P29275	Adenosine receptor A2b	0.949286	0.93145	0.683787
P31751	RAC-beta serine/threonine-protein kinase (EC 2.7.11.1) (Protein kinase Akt-2) (Protein kinase B beta) (PKB beta) (RAC protein kinase beta) (RAC-PK-beta)	0.778184	0.930601	0.681573
P07477	Serine protease 1 (EC 3.4.21.4) (Anionic trypsin I) (Anionic trypsin-I) (Beta-trypsin) (Cationic trypsinogen) (Pretrypsinogen I) (Trypsin I) (Trypsin-1) [Cleaved into: Alpha-trypsin chain 1; Alpha-trypsin chain 2]	0.948882	0.928871	0.673901
P25103	Substance-P receptor (SPR) (NK-1 receptor) (NK-1R) (Tachykinin receptor 1)	0.926671	0.928732	0.905093
P05093	Steroid 17-alpha-hydroxylase/17,20 lyase (EC 1.14.14.19) (17-alpha-hydroxyprogesterone aldolase) (EC 1.14.14.32) (CYPXVII) (Cytochrome P450 17A1) (Cytochrome P450-C17) (Cytochrome P450c17) (Steroid 17-alpha-monooxygenase)	0.934362	0.92836	0.66876
O75907	Diacylglycerol O-acyltransferase 1 (EC 2.3.1.20) (ACAT-related gene product 1) (Acyl-CoA retinol O-fatty-acyltransferase) (ARAT) (Retinol O-fatty-acyltransferase) (EC 2.3.1.76) (Diglyceride acyltransferase)	0.784022	0.927363	0.750694
P00918	Carbonic anhydrase 2 (EC 4.2.1.1) (Carbonate dehydratase II) (Carbonic anhydrase C) (CAC) (Carbonic anhydrase II) (CA-II) (Cyanamide hydratase CA2) (EC 4.2.1.69)	0.722872	0.926172	0.715841
O00329	Phosphatidylinositol 4,5-bisphosphate 3-kinase catalytic subunit delta isoform (PI3-kinase subunit delta) (PI3K-delta) (PI3Kdelta) (PtdIns-3-kinase subunit delta) (EC 2.7.1.137) (EC 2.7.1.153) (Phosphatidylinositol 4,5-bisphosphate 3-kinase 110 kDa catalytic subunit delta) (PtdIns-3-kinase subunit p110-delta) (p110delta)	0.518302	0.925216	0.729122
Q92847	Growth hormone secretagogue receptor type 1 (GHS-R) (GH-releasing peptide receptor) (GHRP) (Ghrelin receptor)	0.892161	0.923288	0.918728
P51812	Ribosomal protein S6 kinase alpha-3 (S6K-alpha-3) (EC 2.7.11.1) (90 kDa ribosomal protein S6 kinase 3) (p90-RSK 3) (p90RSK3) (Insulin-stimulated protein kinase 1) (ISPK-1) (MAP kinase-activated protein kinase 1b) (MAPK-activated protein kinase 1b) (MAPKAP kinase 1b) (MAPKAPK-1b) (Ribosomal S6 kinase 2) (RSK-2) (pp90RSK2)	0.828119	0.92308	0.824316
Q9Y243	RAC-gamma serine/threonine-protein kinase (EC 2.7.11.1) (Protein kinase Akt-3) (Protein kinase B gamma) (PKB gamma) (RAC-PK-gamma) (STK-2)	0.870553	0.922563	0.894751
P04035	3-hydroxy-3-methylglutaryl-coenzyme A reductase (HMG-CoA reductase) (EC 1.1.1.34)	0.941909	0.921764	0.745826
Q13464	Rho-associated protein kinase 1 (EC 2.7.11.1) (Renal carcinoma antigen NY-REN-35) (Rho-associated, coiled-coil-containing protein kinase 1) (Rho-associated, coiled-coil-containing protein kinase I) (ROCK-I) (p160 ROCK-1) (p160ROCK)	0.806231	0.921506	0.64662
O15530	3-phosphoinositide-dependent protein kinase 1 (hPDK1) (EC 2.7.11.1)	0.608517	0.920453	0.615792
P42338	Phosphatidylinositol 4,5-bisphosphate 3-kinase catalytic subunit beta isoform (PI3-kinase subunit beta) (PI3K-beta) (PI3Kbeta) (PtdIns-3-kinase subunit beta) (EC 2.7.1.153) (Phosphatidylinositol 4,5-bisphosphate 3-kinase 110 kDa catalytic subunit beta) (PtdIns-3-kinase subunit p110-beta) (p110beta) (Serine/threonine protein kinase PIK3CB) (EC 2.7.11.1)	0.480202	0.919414	0.74928
O14757	Serine/threonine-protein kinase Chk1 (EC 2.7.11.1) (CHK1 checkpoint homolog) (Cell cycle checkpoint kinase) (Checkpoint kinase-1)	0.726661	0.91931	0.677144
Q04609	Glutamate carboxypeptidase 2 (EC 3.4.17.21) (Cell growth-inhibiting gene 27 protein) (Folate hydrolase 1) (Folylpoly-gamma-glutamate carboxypeptidase) (FGCP) (Glutamate carboxypeptidase II) (GCPII) (Membrane glutamate carboxypeptidase) (mGCP) (N-acetylated-alpha-linked acidic dipeptidase I) (NAALADase I) (Prostate-specific membrane antigen) (PSM) (PSMA) (Pteroylpoly-gamma-glutamate carboxypeptida…	0.844087	0.91916	0.929719
P21453	Sphingosine 1-phosphate receptor 1 (S1P receptor 1) (S1P1) (Endothelial differentiation G-protein coupled receptor 1) (Sphingosine 1-phosphate receptor Edg-1) (S1P receptor Edg-1) (CD antigen CD363)	0.698189	0.91841	0.683797
P08172	Muscarinic acetylcholine receptor M2	0.787347	0.918009	0.928054
O75164	Lysine-specific demethylase 4A (EC 1.14.11.66) (EC 1.14.11.69) (JmjC domain-containing histone demethylation protein 3A) (Jumonji domain-containing protein 2A) ([histone H3]-trimethyl-L-lysine(36) demethylase 4A) ([histone H3]-trimethyl-L-lysine(9) demethylase 4A)	0.813254	0.917809	0.909351
P07900	Heat shock protein HSP 90-alpha (EC 3.6.4.10) (Heat shock 86 kDa) (HSP 86) (HSP86) (Heat shock protein family C member 1) (Lipopolysaccharide-associated protein 2) (LAP-2) (LPS-associated protein 2) (Renal carcinoma antigen NY-REN-38)	0.636846	0.917768	0.907325
O00519	Fatty-acid amide hydrolase 1 (EC 3.5.1.99) (Anandamide amidohydrolase 1) (Fatty acid ester hydrolase) (EC 3.1.1.-) (Oleamide hydrolase 1)	0.563776	0.917131	0.648084
P41594	Metabotropic glutamate receptor 5 (mGluR5)	0.757807	0.916808	0.808293
Q07869	Peroxisome proliferator-activated receptor alpha (PPAR-alpha) (Nuclear receptor subfamily 1 group C member 1)	0.77216	0.916635	0.67242
P54760	Ephrin type-B receptor 4 (EC 2.7.10.1) (Hepatoma transmembrane kinase) (Tyrosine-protein kinase TYRO11)	0.832572	0.916586	0.689509
O95180	Voltage-dependent T-type calcium channel subunit alpha-1H (Low-voltage-activated calcium channel alpha1 3.2 subunit) (Voltage-gated calcium channel subunit alpha Cav3.2)	0.953891	0.916361	0.622407
Q5S007	Leucine-rich repeat serine/threonine-protein kinase 2 (EC 2.7.11.1) (EC 3.6.5.-) (Dardarin)	0.755811	0.916007	0.670395
P31645	Sodium-dependent serotonin transporter (SERT) (5HT transporter) (5HTT) (Solute carrier family 6 member 4)	0.714515	0.915553	0.661416
P50406	5-hydroxytryptamine receptor 6 (5-HT-6) (5-HT6) (Serotonin receptor 6)	0.748472	0.915471	0.705439
P32238	Cholecystokinin receptor type A (CCK-A receptor) (CCK-AR) (Cholecystokinin-1 receptor) (CCK1-R)	0.912955	0.915262	0.861571
P08908	5-hydroxytryptamine receptor 1A (5-HT-1A) (5-HT1A) (G-21) (Serotonin receptor 1A)	0.954494	0.914671	0.662201
P55263	Adenosine kinase (AK) (EC 2.7.1.20) (Adenosine 5'-phosphotransferase)	0.758487	0.914587	0.674383
Q9UNA0	A disintegrin and metalloproteinase with thrombospondin motifs 5 (ADAM-TS 5) (ADAM-TS5) (ADAMTS-5) (EC 3.4.24.-) (A disintegrin and metalloproteinase with thrombospondin motifs 11) (ADAM-TS 11) (ADAMTS-11) (ADMP-2) (Aggrecanase-2)	0.833697	0.914507	0.677652
Q8TEK3	Histone-lysine N-methyltransferase, H3 lysine-79 specific (EC 2.1.1.360) (DOT1-like protein) (Histone H3-K79 methyltransferase) (H3-K79-HMTase) (Lysine N-methyltransferase 4)	0.751814	0.913529	0.697244
P07949	Proto-oncogene tyrosine-protein kinase receptor Ret (EC 2.7.10.1) (Cadherin family member 12) (Proto-oncogene c-Ret) [Cleaved into: Soluble RET kinase fragment; Extracellular cell-membrane anchored RET cadherin 120 kDa fragment]	0.757768	0.913488	0.678686
O75116	Rho-associated protein kinase 2 (EC 2.7.11.1) (Rho kinase 2) (Rho-associated, coiled-coil-containing protein kinase 2) (Rho-associated, coiled-coil-containing protein kinase II) (ROCK-II) (p164 ROCK-2)	0.704783	0.912235	0.905439
P36888	Receptor-type tyrosine-protein kinase FLT3 (EC 2.7.10.1) (FL cytokine receptor) (Fetal liver kinase-2) (FLK-2) (Fms-like tyrosine kinase 3) (FLT-3) (Stem cell tyrosine kinase 1) (STK-1) (CD antigen CD135)	0.703495	0.910819	0.702693
P23946	Chymase (EC 3.4.21.39) (Alpha-chymase) (Mast cell protease I)	0.706216	0.909812	0.862857
P11229	Muscarinic acetylcholine receptor M1	0.715866	0.909673	0.925471
P35408	Prostaglandin E2 receptor EP4 subtype (PGE receptor EP4 subtype) (PGE2 receptor EP4 subtype) (Prostanoid EP4 receptor)	0.8996	0.909455	0.673377
P32246	C-C chemokine receptor type 1 (C-C CKR-1) (CC-CKR-1) (CCR-1) (CCR1) (HM145) (LD78 receptor) (Macrophage inflammatory protein 1-alpha receptor) (MIP-1alpha-R) (RANTES-R) (CD antigen CD191)	0.739506	0.909248	0.75655
P43235	Cathepsin K (EC 3.4.22.38) (Cathepsin O) (Cathepsin O2) (Cathepsin X)	0.755398	0.90863	0.869729
P06401	Progesterone receptor (PR) (Nuclear receptor subfamily 3 group C member 3)	0.758068	0.907992	0.671631
Q9Y5Z0	Beta-secretase 2 (EC 3.4.23.45) (Aspartic-like protease 56 kDa) (Aspartyl protease 1) (ASP1) (Asp 1) (Beta-site amyloid precursor protein cleaving enzyme 2) (Beta-site APP cleaving enzyme 2) (Down region aspartic protease) (DRAP) (Memapsin-1) (Membrane-associated aspartic protease 1) (Theta-secretase)	0.767882	0.907883	0.685676
P09874	Poly [ADP-ribose] polymerase 1 (PARP-1) (EC 2.4.2.30) (ADP-ribosyltransferase diphtheria toxin-like 1) (ARTD1) (DNA ADP-ribosyltransferase PARP1) (EC 2.4.2.-) (NAD(+) ADP-ribosyltransferase 1) (ADPRT 1) (Poly[ADP-ribose] synthase 1) (Protein poly-ADP-ribosyltransferase PARP1) (EC 2.4.2.-) [Cleaved into: Poly [ADP-ribose] polymerase 1, processed C-terminus (Poly [ADP-ribose] polymerase 1, 89-kDa f…	0.693061	0.907599	0.669196
P41595	5-hydroxytryptamine receptor 2B (5-HT-2B) (5-HT2B) (Serotonin receptor 2B)	0.774948	0.907093	0.672753
P22460	Potassium voltage-gated channel subfamily A member 5 (HPCN1) (Voltage-gated potassium channel HK2) (Voltage-gated potassium channel subunit Kv1.5)	0.717174	0.907018	0.675467
P07195	L-lactate dehydrogenase B chain (LDH-B) (EC 1.1.1.27) (LDH heart subunit) (LDH-H) (Renal carcinoma antigen NY-REN-46)	0.755475	0.906252	0.669985
P29317	Ephrin type-A receptor 2 (EC 2.7.10.1) (Epithelial cell kinase) (Tyrosine-protein kinase receptor ECK)	0.913295	0.906178	0.888395
Q07343	3',5'-cyclic-AMP phosphodiesterase 4B (EC 3.1.4.53) (DPDE4) (PDE32) (cAMP-specific phosphodiesterase 4B)	0.520629	0.905944	0.942635
Q9NY46	Sodium channel protein type 3 subunit alpha (Sodium channel protein brain III subunit alpha) (Sodium channel protein type III subunit alpha) (Voltage-gated sodium channel subtype III) (Voltage-gated sodium channel subunit alpha Nav1.3)	0.742791	0.90578	0.944716
P35367	Histamine H1 receptor (H1R) (HH1R)	0.793086	0.905692	0.7057
Q99572	P2X purinoceptor 7 (P2X7) (ATP receptor) (P2Z receptor) (Purinergic receptor)	0.907671	0.905413	0.672175
Q9NWZ3	Interleukin-1 receptor-associated kinase 4 (IRAK-4) (EC 2.7.11.1) (Renal carcinoma antigen NY-REN-64)	0.746463	0.905196	0.639088
Q9HC29	Nucleotide-binding oligomerization domain-containing protein 2 (Caspase recruitment domain-containing protein 15) (Inflammatory bowel disease protein 1)	0.730263	0.90428	0.703375
P22894	Neutrophil collagenase (EC 3.4.24.34) (Matrix metalloproteinase-8) (MMP-8) (PMNL collagenase) (PMNL-CL)	0.656636	0.903557	0.876567
P08912	Muscarinic acetylcholine receptor M5	0.729022	0.903479	0.826834
Q16288	NT-3 growth factor receptor (EC 2.7.10.1) (GP145-TrkC) (Trk-C) (Neurotrophic tyrosine kinase receptor type 3) (TrkC tyrosine kinase)	0.893657	0.903471	0.602857
Q8NBP7	Proprotein convertase subtilisin/kexin type 9 (EC 3.4.21.-) (Neural apoptosis-regulated convertase 1) (NARC-1) (Proprotein convertase 9) (PC9) (Subtilisin/kexin-like protease PC9)	0.777739	0.902547	0.843768
P09619	Platelet-derived growth factor receptor beta (PDGF-R-beta) (PDGFR-beta) (EC 2.7.10.1) (Beta platelet-derived growth factor receptor) (Beta-type platelet-derived growth factor receptor) (CD140 antigen-like family member B) (Platelet-derived growth factor receptor 1) (PDGFR-1) (CD antigen CD140b)	0.597697	0.902269	0.881133
P15538	Cytochrome P450 11B1, mitochondrial (CYP11B1) (CYPXIB1) (Cytochrome P-450c11) (Cytochrome P450C11) (Steroid 11-beta-hydroxylase, CYP11B1) (EC 1.14.15.4)	0.730907	0.901336	0.672639
Q13093	Platelet-activating factor acetylhydrolase (PAF acetylhydrolase) (EC 3.1.1.47) (1-alkyl-2-acetylglycerophosphocholine esterase) (2-acetyl-1-alkylglycerophosphocholine esterase) (Group-VIIA phospholipase A2) (gVIIA-PLA2) (LDL-associated phospholipase A2) (LDL-PLA(2)) (PAF 2-acylhydrolase)	0.690323	0.900289	0.693782
P14416	D(2) dopamine receptor (Dopamine D2 receptor)	0.752474	0.900245	0.720087
P30542	Adenosine receptor A1	0.67029	0.900139	0.87795
P06241	Tyrosine-protein kinase Fyn (EC 2.7.10.2) (Proto-oncogene Syn) (Proto-oncogene c-Fyn) (Src-like kinase) (SLK) (p59-Fyn)	0.664943	0.899231	0.917072
P35372	Mu-type opioid receptor (M-OR-1) (MOR-1) (Mu opiate receptor) (Mu opioid receptor) (MOP) (hMOP)	0.672465	0.898429	0.903288
Q9UQL6	Histone deacetylase 5 (HD5) (EC 3.5.1.98) (Antigen NY-CO-9)	0.697137	0.898423	0.657438
P07948	Tyrosine-protein kinase Lyn (EC 2.7.10.2) (Lck/Yes-related novel protein tyrosine kinase) (V-yes-1 Yamaguchi sarcoma viral related oncogene homolog) (p53Lyn) (p56Lyn)	0.783325	0.89825	0.667984
Q16665	Hypoxia-inducible factor 1-alpha (HIF-1-alpha) (HIF1-alpha) (ARNT-interacting protein) (Basic-helix-loop-helix-PAS protein MOP1) (Class E basic helix-loop-helix protein 78) (bHLHe78) (Member of PAS protein 1) (PAS domain-containing protein 8)	0.818445	0.898136	0.645737
P20309	Muscarinic acetylcholine receptor M3	0.686088	0.897945	0.938557
Q13153	Serine/threonine-protein kinase PAK 1 (EC 2.7.11.1) (Alpha-PAK) (p21-activated kinase 1) (PAK-1) (p65-PAK)	0.632894	0.897622	0.940502
P21802	Fibroblast growth factor receptor 2 (FGFR-2) (EC 2.7.10.1) (K-sam) (KGFR) (Keratinocyte growth factor receptor) (CD antigen CD332)	0.686254	0.89762	0.671693
Q06187	Tyrosine-protein kinase BTK (EC 2.7.10.2) (Agammaglobulinemia tyrosine kinase) (ATK) (B-cell progenitor kinase) (BPK) (Bruton tyrosine kinase)	0.638529	0.897526	0.928486
O75173	A disintegrin and metalloproteinase with thrombospondin motifs 4 (ADAM-TS 4) (ADAM-TS4) (ADAMTS-4) (EC 3.4.24.82) (ADMP-1) (Aggrecanase-1)	0.785779	0.896652	0.657673
P45984	Mitogen-activated protein kinase 9 (MAP kinase 9) (MAPK 9) (EC 2.7.11.24) (JNK-55) (Stress-activated protein kinase 1a) (SAPK1a) (Stress-activated protein kinase JNK2) (c-Jun N-terminal kinase 2)	0.766441	0.896039	0.630583
Q02750	Dual specificity mitogen-activated protein kinase kinase 1 (MAP kinase kinase 1) (MAPKK 1) (MKK1) (EC 2.7.12.2) (ERK activator kinase 1) (MAPK/ERK kinase 1) (MEK 1)	0.729914	0.895978	0.874528
P43403	Tyrosine-protein kinase ZAP-70 (EC 2.7.10.2) (70 kDa zeta-chain associated protein) (Syk-related tyrosine kinase)	0.706847	0.895027	0.901575
Q96RI1	Bile acid receptor (Farnesoid X-activated receptor) (Farnesol receptor HRR-1) (Nuclear receptor subfamily 1 group H member 4) (Retinoid X receptor-interacting protein 14) (RXR-interacting protein 14)	0.733726	0.89326	0.90613
P36544	Neuronal acetylcholine receptor subunit alpha-7	0.762016	0.892917	0.924901
P27815	3',5'-cyclic-AMP phosphodiesterase 4A (EC 3.1.4.53) (DPDE2) (PDE46) (cAMP-specific phosphodiesterase 4A)	0.667817	0.89286	0.882699
P14061	17-beta-hydroxysteroid dehydrogenase type 1 (17-beta-HSD 1) (EC 1.1.1.51) (20 alpha-hydroxysteroid dehydrogenase) (20-alpha-HSD) (E2DH) (Estradiol 17-beta-dehydrogenase 1) (EC 1.1.1.62) (Placental 17-beta-hydroxysteroid dehydrogenase) (Short chain dehydrogenase/reductase family 28C member 1)	0.902462	0.892506	0.648224
P51679	C-C chemokine receptor type 4 (C-C CKR-4) (CC-CKR-4) (CCR-4) (CCR4) (K5-5) (CD antigen CD194)	0.898391	0.892455	0.640378
P12821	Angiotensin-converting enzyme (ACE) (EC 3.4.15.1) (Dipeptidyl carboxypeptidase I) (Kininase II) (CD antigen CD143) [Cleaved into: Angiotensin-converting enzyme, soluble form]	0.66895	0.89244	0.78096
P25025	C-X-C chemokine receptor type 2 (CXC-R2) (CXCR-2) (CDw128b) (GRO/MGSA receptor) (High affinity interleukin-8 receptor B) (IL-8R B) (IL-8 receptor type 2) (CD antigen CD182)	0.745832	0.892332	0.554531
Q14164	Inhibitor of nuclear factor kappa-B kinase subunit epsilon (I-kappa-B kinase epsilon) (IKK-E) (IKK-epsilon) (IkBKE) (EC 2.7.11.10) (Inducible I kappa-B kinase) (IKK-i)	0.692611	0.892272	0.868521
P04150	Glucocorticoid receptor (GR) (Nuclear receptor subfamily 3 group C member 1)	0.633882	0.89177	0.818002
O96017	Serine/threonine-protein kinase Chk2 (EC 2.7.11.1) (CHK2 checkpoint homolog) (Cds1 homolog) (Hucds1) (hCds1) (Checkpoint kinase 2)	0.721976	0.891746	0.611957
Q9BY41	Histone deacetylase 8 (HD8) (EC 3.5.1.98) (Protein deacetylase HDAC8) (EC 3.5.1.-) (Protein decrotonylase HDAC8) (EC 3.5.1.-)	0.611365	0.891547	0.89929
Q07820	Induced myeloid leukemia cell differentiation protein Mcl-1 (Bcl-2-like protein 3) (Bcl2-L-3) (Bcl-2-related protein EAT/mcl1) (mcl1/EAT)	0.489608	0.891477	0.955061
Q14289	Protein-tyrosine kinase 2-beta (EC 2.7.10.2) (Calcium-dependent tyrosine kinase) (CADTK) (Calcium-regulated non-receptor proline-rich tyrosine kinase) (Cell adhesion kinase beta) (CAK-beta) (CAKB) (Focal adhesion kinase 2) (FADK 2) (Proline-rich tyrosine kinase 2) (Related adhesion focal tyrosine kinase) (RAFTK)	0.625124	0.891356	0.640892
P04049	RAF proto-oncogene serine/threonine-protein kinase (EC 2.7.11.1) (Proto-oncogene c-RAF) (cRaf) (Raf-1)	0.719993	0.890764	0.633861
Q15391	P2Y purinoceptor 14 (P2Y14) (G-protein coupled receptor 105) (UDP-glucose receptor)	0.832105	0.890243	0.394289
P43490	Nicotinamide phosphoribosyltransferase (NAmPRTase) (Nampt) (EC 2.4.2.12) (Pre-B-cell colony-enhancing factor 1) (Pre-B cell-enhancing factor) (Visfatin)	0.707785	0.889462	0.656107
P08842	Steryl-sulfatase (EC 3.1.6.2) (Arylsulfatase C) (ASC) (Estrone sulfatase) (Steroid sulfatase) (Steryl-sulfate sulfohydrolase)	0.673912	0.889281	0.648669
Q9UM73	ALK tyrosine kinase receptor (EC 2.7.10.1) (Anaplastic lymphoma kinase) (CD antigen CD246)	0.625629	0.889088	0.887945
P15056	Serine/threonine-protein kinase B-raf (EC 2.7.11.1) (Proto-oncogene B-Raf) (p94) (v-Raf murine sarcoma viral oncogene homolog B1)	0.594051	0.889086	0.756306
P30530	Tyrosine-protein kinase receptor UFO (EC 2.7.10.1) (AXL oncogene)	0.699329	0.888943	0.660551
Q15119	[Pyruvate dehydrogenase (acetyl-transferring)] kinase isozyme 2, mitochondrial (EC 2.7.11.2) (Pyruvate dehydrogenase kinase isoform 2) (PDH kinase 2) (PDKII)	0.712506	0.888925	0.654899
P31213	3-oxo-5-alpha-steroid 4-dehydrogenase 2 (EC 1.3.1.22) (5 alpha-SR2) (SR type 2) (Steroid 5-alpha-reductase 2) (S5AR 2) (Type II 5-alpha reductase)	0.877877	0.888572	0.618876
Q04206	Transcription factor p65 (Nuclear factor NF-kappa-B p65 subunit) (Nuclear factor of kappa light polypeptide gene enhancer in B-cells 3)	0.870359	0.888543	0.908835
P25774	Cathepsin S (EC 3.4.22.27)	0.724407	0.888273	0.841415
P25116	Proteinase-activated receptor 1 (PAR-1) (Coagulation factor II receptor) (Thrombin receptor)	0.738721	0.88809	0.881634
O14920	Inhibitor of nuclear factor kappa-B kinase subunit beta (I-kappa-B-kinase beta) (IKK-B) (IKK-beta) (IkBKB) (EC 2.7.11.10) (I-kappa-B kinase 2) (IKK-2) (IKK2) (Nuclear factor NF-kappa-B inhibitor kinase beta) (NFKBIKB) (Serine/threonine protein kinase IKBKB) (EC 2.7.11.1)	0.602309	0.887779	0.668354
P28223	5-hydroxytryptamine receptor 2A (5-HT-2) (5-HT-2A) (Serotonin receptor 2A)	0.79568	0.887752	0.696373
Q13882	Protein-tyrosine kinase 6 (EC 2.7.10.2) (Breast tumor kinase) (Tyrosine-protein kinase BRK)	0.747608	0.88745	0.59127
Q14432	cGMP-inhibited 3',5'-cyclic phosphodiesterase 3A (EC 3.1.4.17) (Cyclic GMP-inhibited phosphodiesterase A) (CGI-PDE A) (cGMP-inhibited cAMP phosphodiesterase) (cGI-PDE)	0.76923	0.887392	0.638893
Q99683	Mitogen-activated protein kinase kinase kinase 5 (EC 2.7.11.25) (Apoptosis signal-regulating kinase 1) (ASK-1) (MAPK/ERK kinase kinase 5) (MEK kinase 5) (MEKK 5)	0.717329	0.886905	0.5881
O60911	Cathepsin L2 (EC 3.4.22.43) (Cathepsin U) (Cathepsin V)	0.850846	0.886559	0.848024
P11309	Serine/threonine-protein kinase pim-1 (EC 2.7.11.1)	0.642095	0.886042	0.655989
P41240	Tyrosine-protein kinase CSK (EC 2.7.10.2) (C-Src kinase) (Protein-tyrosine kinase CYL)	0.757424	0.885114	0.697214
Q9UPP1	Histone lysine demethylase PHF8 (EC 1.14.11.27) (EC 1.14.11.65) (PHD finger protein 8) ([histone H3]-dimethyl-L-lysine(36) demethylase PHF8) ([histone H3]-dimethyl-L-lysine(9) demethylase PHF8)	0.793803	0.884657	0.894275
Q96FL8	Multidrug and toxin extrusion protein 1 (MATE-1) (hMATE-1) (Solute carrier family 47 member 1)	0.769138	0.884366	0.629435
P80365	11-beta-hydroxysteroid dehydrogenase type 2 (11-DH2) (11-beta-HSD2) (EC 1.1.1.-) (11-beta-hydroxysteroid dehydrogenase type II) (11-HSD type II) (11-beta-HSD type II) (Corticosteroid 11-beta-dehydrogenase isozyme 2) (NAD-dependent 11-beta-hydroxysteroid dehydrogenase) (Short chain dehydrogenase/reductase family 9C member 3)	0.932053	0.884248	0.667516
Q08881	Tyrosine-protein kinase ITK/TSK (EC 2.7.10.2) (Interleukin-2-inducible T-cell kinase) (IL-2-inducible T-cell kinase) (Kinase EMT) (T-cell-specific kinase) (Tyrosine-protein kinase Lyk)	0.848155	0.883802	0.65664
P00749	Urokinase-type plasminogen activator (U-plasminogen activator) (uPA) (EC 3.4.21.73) [Cleaved into: Urokinase-type plasminogen activator long chain A; Urokinase-type plasminogen activator short chain A; Urokinase-type plasminogen activator chain B]	0.612874	0.883261	0.882143
Q8NHU3	Phosphatidylcholine:ceramide cholinephosphotransferase 2 (EC 2.7.8.27) (Sphingomyelin synthase 2)	0.800363	0.882993	0.578766
P14902	Indoleamine 2,3-dioxygenase 1 (IDO-1) (EC 1.13.11.52) (Indoleamine-pyrrole 2,3-dioxygenase)	0.642178	0.882515	0.6418
Q93009	Ubiquitin carboxyl-terminal hydrolase 7 (EC 3.4.19.12) (Deubiquitinating enzyme 7) (Herpesvirus-associated ubiquitin-specific protease) (Ubiquitin thioesterase 7) (Ubiquitin-specific-processing protease 7)	0.805923	0.881864	0.705409
P09917	Polyunsaturated fatty acid 5-lipoxygenase (EC 1.13.11.-) (Arachidonate 5-lipoxygenase) (5-LO) (5-lipoxygenase) (EC 1.13.11.34)	0.491802	0.881169	0.684649
Q02763	Angiopoietin-1 receptor (EC 2.7.10.1) (Endothelial tyrosine kinase) (Tunica interna endothelial cell kinase) (Tyrosine kinase with Ig and EGF homology domains-2) (Tyrosine-protein kinase receptor TEK) (Tyrosine-protein kinase receptor TIE-2) (hTIE2) (p140 TEK) (CD antigen CD202b)	0.608471	0.8809	0.691389
P34947	G protein-coupled receptor kinase 5 (EC 2.7.11.16) (G protein-coupled receptor kinase GRK5)	0.762031	0.880787	0.902369
P04798	Cytochrome P450 1A1 (CYPIA1) (EC 1.14.14.1) (Cytochrome P450 form 6) (Cytochrome P450-C) (Cytochrome P450-P1) (Hydroperoxy icosatetraenoate dehydratase) (EC 4.2.1.152)	0.755011	0.880719	0.561705
P25101	Endothelin-1 receptor (Endothelin receptor type A) (ET-A) (ETA-R) (hET-AR)	0.618032	0.880556	0.907209
Q02156	Protein kinase C epsilon type (EC 2.7.11.13) (nPKC-epsilon)	0.884523	0.879491	0.828923
Q9H2K2	Poly [ADP-ribose] polymerase tankyrase-2 (EC 2.4.2.30) (ADP-ribosyltransferase diphtheria toxin-like 6) (ARTD6) (Poly [ADP-ribose] polymerase 5B) (Protein poly-ADP-ribosyltransferase tankyrase-2) (EC 2.4.2.-) (TNKS-2) (TRF1-interacting ankyrin-related ADP-ribose polymerase 2) (Tankyrase II) (Tankyrase-2) (TANK2) (Tankyrase-like protein) (Tankyrase-related protein)	0.815074	0.879355	0.577976
P37058	17-beta-hydroxysteroid dehydrogenase type 3 (17-beta-HSD 3) (Estradiol 17-beta-dehydrogenase 2) (EC 1.1.1.62) (Short chain dehydrogenase/reductase family 12C member 2) (Testicular 17-beta-hydroxysteroid dehydrogenase) (Testosterone 17-beta-dehydrogenase 3) (EC 1.1.1.64)	0.735848	0.878864	0.62276
O00763	Acetyl-CoA carboxylase 2 (EC 6.4.1.2) (ACC-beta)	0.736589	0.878808	0.646604
P53667	LIM domain kinase 1 (LIMK-1) (EC 2.7.11.1)	0.792865	0.878781	0.590444
O75874	Isocitrate dehydrogenase [NADP] cytoplasmic (IDH) (IDH1) (EC 1.1.1.42) (Cytosolic NADP-isocitrate dehydrogenase) (IDPc) (NADP(+)-specific ICDH) (Oxalosuccinate decarboxylase)	0.823666	0.8787	0.644508
O14684	Prostaglandin E synthase (EC 5.3.99.3) (Glutathione peroxidase PTGES) (EC 1.11.1.-) (Glutathione transferase PTGES) (EC 2.5.1.18) (Microsomal glutathione S-transferase 1-like 1) (MGST1-L1) (Microsomal prostaglandin E synthase 1) (MPGES-1) (p53-induced gene 12 protein)	0.575616	0.878433	0.698609
P08173	Muscarinic acetylcholine receptor M4	0.764516	0.878162	0.646417
P25024	C-X-C chemokine receptor type 1 (CXC-R1) (CXCR-1) (CDw128a) (High affinity interleukin-8 receptor A) (IL-8R A) (IL-8 receptor type 1) (CD antigen CD181)	0.744038	0.878005	0.664597
O75762	Transient receptor potential cation channel subfamily A member 1 (Ankyrin-like with transmembrane domains protein 1) (Transformation-sensitive protein p120) (p120) (Wasabi receptor)	0.773565	0.877216	0.547626
P17612	cAMP-dependent protein kinase catalytic subunit alpha (PKA C-alpha) (EC 2.7.11.11)	0.723735	0.876848	0.89381
Q96P20	NACHT, LRR and PYD domains-containing protein 3 (EC 3.6.4.-) (Angiotensin/vasopressin receptor AII/AVP-like) (Caterpiller protein 1.1) (CLR1.1) (Cold-induced autoinflammatory syndrome 1 protein) (Cryopyrin) (PYRIN-containing APAF1-like protein 1)	0.853143	0.876797	0.578746
Q08499	3',5'-cyclic-AMP phosphodiesterase 4D (EC 3.1.4.53) (DPDE3) (PDE43) (cAMP-specific phosphodiesterase 4D)	0.498901	0.876741	0.669676
Q05397	Focal adhesion kinase 1 (FADK 1) (EC 2.7.10.2) (Focal adhesion kinase-related nonkinase) (FRNK) (Protein phosphatase 1 regulatory subunit 71) (PPP1R71) (Protein-tyrosine kinase 2) (p125FAK) (pp125FAK)	0.621758	0.876264	0.695468
P23458	Tyrosine-protein kinase JAK1 (EC 2.7.10.2) (Janus kinase 1) (JAK-1)	0.741525	0.874413	0.648047
O43497	Voltage-dependent T-type calcium channel subunit alpha-1G (Cav3.1c) (NBR13) (Voltage-gated calcium channel subunit alpha Cav3.1)	0.904836	0.874155	0.604634
P54753	Ephrin type-B receptor 3 (EC 2.7.10.1) (EPH-like tyrosine kinase 2) (EPH-like kinase 2) (Embryonic kinase 2) (EK2) (hEK2) (Tyrosine-protein kinase TYRO6)	0.840086	0.87294	0.207941
Q13822	Ectonucleotide pyrophosphatase/phosphodiesterase family member 2 (E-NPP 2) (EC 3.1.4.39) (Autotaxin) (Extracellular lysophospholipase D) (LysoPLD)	0.630273	0.872921	0.677802
P10275	Androgen receptor (Dihydrotestosterone receptor) (Nuclear receptor subfamily 3 group C member 4)	0.579345	0.871996	0.786831
P28845	11-beta-hydroxysteroid dehydrogenase 1 (11-DH) (11-beta-HSD1) (EC 1.1.1.146) (7-oxosteroid reductase) (EC 1.1.1.201) (Corticosteroid 11-beta-dehydrogenase isozyme 1) (Short chain dehydrogenase/reductase family 26C member 1)	0.705269	0.871714	0.664973
Q15910	Histone-lysine N-methyltransferase EZH2 (EC 2.1.1.356) (ENX-1) (Enhancer of zeste homolog 2) (Lysine N-methyltransferase 6)	0.744223	0.871151	0.920608
P20618	Proteasome subunit beta type-1 (Macropain subunit C5) (Multicatalytic endopeptidase complex subunit C5) (Proteasome component C5) (Proteasome gamma chain)	0.832492	0.871013	0.841727
P35222	Catenin beta-1 (Beta-catenin)	0.830687	0.870717	0.867922
Q04759	Protein kinase C theta type (EC 2.7.11.13) (nPKC-theta)	0.787023	0.87036	0.603168
P04629	High affinity nerve growth factor receptor (EC 2.7.10.1) (Neurotrophic tyrosine kinase receptor type 1) (TRK1-transforming tyrosine kinase protein) (Tropomyosin-related kinase A) (Tyrosine kinase receptor) (Tyrosine kinase receptor A) (Trk-A) (gp140trk) (p140-TrkA)	0.603159	0.869996	0.657197
P53350	Serine/threonine-protein kinase PLK1 (EC 2.7.11.21) (Polo-like kinase 1) (PLK-1) (Serine/threonine-protein kinase 13) (STPK13)	0.568482	0.869118	0.91329
P10721	Mast/stem cell growth factor receptor Kit (SCFR) (EC 2.7.10.1) (Piebald trait protein) (PBT) (Proto-oncogene c-Kit) (Tyrosine-protein kinase Kit) (p145 c-kit) (v-kit Hardy-Zuckerman 4 feline sarcoma viral oncogene homolog) (CD antigen CD117)	0.683201	0.869017	0.641691
P15559	NAD(P)H dehydrogenase [quinone] 1 (EC 1.6.5.2) (Azoreductase) (DT-diaphorase) (DTD) (Menadione reductase) (NAD(P)H:quinone oxidoreductase 1) (Phylloquinone reductase) (Quinone reductase 1) (QR1)	0.687602	0.868947	0.705996
P11802	Cyclin-dependent kinase 4 (EC 2.7.11.22) (Cell division protein kinase 4) (PSK-J3)	0.771426	0.8688	0.606731
O60760	Hematopoietic prostaglandin D synthase (H-PGDS) (EC 5.3.99.2) (GST class-sigma) (Glutathione S-transferase) (EC 2.5.1.18) (Glutathione-dependent PGD synthase) (Glutathione-requiring prostaglandin D synthase) (Prostaglandin-H2 D-isomerase)	0.658525	0.868745	0.632166
P29323	Ephrin type-B receptor 2 (EC 2.7.10.1) (Developmentally-regulated Eph-related tyrosine kinase) (ELK-related tyrosine kinase) (EPH tyrosine kinase 3) (EPH-like kinase 5) (EK5) (hEK5) (Renal carcinoma antigen NY-REN-47) (Tyrosine-protein kinase TYRO5) (Tyrosine-protein kinase receptor EPH-3) [Cleaved into: EphB2/CTF1; EphB2/CTF2]	0.673487	0.868607	0.623948
Q13085	Acetyl-CoA carboxylase 1 (ACC1) (EC 6.4.1.2) (Acetyl-Coenzyme A carboxylase alpha) (ACC-alpha)	0.71485	0.868283	0.612809
Q13946	High affinity 3',5'-cyclic-AMP phosphodiesterase 7A (EC 3.1.4.53) (HCP1) (TM22) (cAMP-specific phosphodiesterase 7A)	0.826526	0.868216	0.640553
Q9Y2K7	Lysine-specific demethylase 2A (EC 1.14.11.27) (CXXC-type zinc finger protein 8) (F-box and leucine-rich repeat protein 11) (F-box protein FBL7) (F-box protein Lilina) (F-box/LRR-repeat protein 11) (JmjC domain-containing histone demethylation protein 1A) ([Histone-H3]-lysine-36 demethylase 1A)	0.766667	0.868009	0.717266
Q9Y239	Nucleotide-binding oligomerization domain-containing protein 1 (hNod1) (Caspase recruitment domain-containing protein 4)	0.758506	0.867155	0.617972
Q13526	Peptidyl-prolyl cis-trans isomerase NIMA-interacting 1 (EC 5.2.1.8) (Peptidyl-prolyl cis-trans isomerase Pin1) (PPIase Pin1) (Rotamase Pin1)	0.604792	0.8666	0.858455
O76074	cGMP-specific 3',5'-cyclic phosphodiesterase (EC 3.1.4.35) (cGMP-binding cGMP-specific phosphodiesterase) (CGB-PDE)	0.379778	0.866244	0.702705
Q16678	Cytochrome P450 1B1 (EC 1.14.14.1) (CYPIB1) (Hydroperoxy icosatetraenoate dehydratase) (EC 4.2.1.152)	0.711249	0.865679	0.586048
O95271	Poly [ADP-ribose] polymerase tankyrase-1 (EC 2.4.2.30) (ADP-ribosyltransferase diphtheria toxin-like 5) (ARTD5) (Poly [ADP-ribose] polymerase 5A) (Protein poly-ADP-ribosyltransferase tankyrase-1) (EC 2.4.2.-) (TNKS-1) (TRF1-interacting ankyrin-related ADP-ribose polymerase) (Tankyrase I) (Tankyrase-1) (TANK1)	0.845685	0.865542	0.568272
P05129	Protein kinase C gamma type (PKC-gamma) (EC 2.7.11.13)	0.656518	0.865382	0.686648
P41182	B-cell lymphoma 6 protein (BCL-6) (B-cell lymphoma 5 protein) (BCL-5) (Protein LAZ-3) (Zinc finger and BTB domain-containing protein 27) (Zinc finger protein 51)	0.727842	0.865298	0.610865
P16083	Ribosyldihydronicotinamide dehydrogenase [quinone] (EC 1.10.5.1) (NRH dehydrogenase [quinone] 2) (NRH:quinone oxidoreductase 2) (Quinone reductase 2) (QR2)	0.726079	0.865277	0.5689
Q9GZT9	Egl nine homolog 1 (EC 1.14.11.29) (Hypoxia-inducible factor prolyl hydroxylase 2) (HIF-PH2) (HIF-prolyl hydroxylase 2) (HPH-2) (Prolyl hydroxylase domain-containing protein 2) (PHD2) (SM-20)	0.771373	0.864908	0.743005
P34972	Cannabinoid receptor 2 (CB-2) (CB2) (hCB2) (CX5)	0.819603	0.864424	0.570683
P08581	Hepatocyte growth factor receptor (HGF receptor) (EC 2.7.10.1) (HGF/SF receptor) (Proto-oncogene c-Met) (Scatter factor receptor) (SF receptor) (Tyrosine-protein kinase Met)	0.404102	0.86435	0.80273
P06213	Insulin receptor (IR) (EC 2.7.10.1) (CD antigen CD220) [Cleaved into: Insulin receptor subunit alpha; Insulin receptor subunit beta]	0.547255	0.864321	0.723876
P07550	Beta-2 adrenergic receptor (Beta-2 adrenoreceptor) (Beta-2 adrenoceptor)	0.87783	0.863483	0.639927
P36897	TGF-beta receptor type-1 (TGFR-1) (EC 2.7.11.30) (Activin A receptor type II-like protein kinase of 53kD) (Activin receptor-like kinase 5) (ALK-5) (ALK5) (Serine/threonine-protein kinase receptor R4) (SKR4) (TGF-beta type I receptor) (Transforming growth factor-beta receptor type I) (TGF-beta receptor type I) (TbetaR-I)	0.811006	0.863385	0.590896
P78527	DNA-dependent protein kinase catalytic subunit (DNA-PK catalytic subunit) (DNA-PKcs) (EC 2.7.11.1) (DNPK1) (p460)	0.566945	0.863271	0.841662
O95136	Sphingosine 1-phosphate receptor 2 (S1P receptor 2) (S1P2) (Endothelial differentiation G-protein coupled receptor 5) (Sphingosine 1-phosphate receptor Edg-5) (S1P receptor Edg-5)	0.858816	0.863097	0.606606
P52333	Tyrosine-protein kinase JAK3 (EC 2.7.10.2) (Janus kinase 3) (JAK-3) (Leukocyte janus kinase) (L-JAK)	0.644723	0.86226	0.652387
P29274	Adenosine receptor A2a	0.692426	0.86208	0.845606
P05771	Protein kinase C beta type (PKC-B) (PKC-beta) (EC 2.7.11.13)	0.853325	0.861376	0.876591
P13866	Sodium/glucose cotransporter 1 (Na(+)/glucose cotransporter 1) (High affinity sodium-glucose cotransporter) (Solute carrier family 5 member 1)	0.726368	0.860443	0.55328
Q13627	Dual specificity tyrosine-phosphorylation-regulated kinase 1A (EC 2.7.11.23) (EC 2.7.12.1) (Dual specificity YAK1-related kinase) (HP86) (Protein kinase minibrain homolog) (MNBH) (hMNB)	0.753268	0.859683	0.622288
Q96KS0	Prolyl hydroxylase EGLN2 (EC 1.14.11.-) (Egl nine homolog 2) (EC 1.14.11.29) (Estrogen-induced tag 6) (EIT-6) (HPH-3) (Hypoxia-inducible factor prolyl hydroxylase 1) (HIF-PH1) (HIF-prolyl hydroxylase 1) (HPH-1) (Prolyl hydroxylase domain-containing protein 1) (PHD1)	0.680899	0.858712	0.633254
P31639	Sodium/glucose cotransporter 2 (Na(+)/glucose cotransporter 2) (Low affinity sodium-glucose cotransporter) (Solute carrier family 5 member 2)	0.724678	0.858574	0.845494
Q06124	Tyrosine-protein phosphatase non-receptor type 11 (EC 3.1.3.48) (Protein-tyrosine phosphatase 1D) (PTP-1D) (Protein-tyrosine phosphatase 2C) (PTP-2C) (SH-PTP2) (SHP-2) (Shp2) (SH-PTP3)	0.669685	0.858145	0.651159
P48067	Sodium- and chloride-dependent glycine transporter 1 (GlyT-1) (GlyT1) (Solute carrier family 6 member 9)	0.740481	0.858125	0.579537
P07339	Cathepsin D (EC 3.4.23.5) [Cleaved into: Cathepsin D light chain; Cathepsin D heavy chain]	0.400127	0.857134	0.875434
P10636	Microtubule-associated protein tau (Neurofibrillary tangle protein) (Paired helical filament-tau) (PHF-tau)	0.738852	0.856802	0.640203
P45983	Mitogen-activated protein kinase 8 (MAP kinase 8) (MAPK 8) (EC 2.7.11.24) (JNK-46) (Stress-activated protein kinase 1c) (SAPK1c) (Stress-activated protein kinase JNK1) (c-Jun N-terminal kinase 1)	0.701494	0.856678	0.875658
Q01959	Sodium-dependent dopamine transporter (DA transporter) (DAT) (Solute carrier family 6 member 3)	0.719259	0.856385	0.877826
P61964	WD repeat-containing protein 5 (BMP2-induced 3-kb gene protein)	0.728843	0.855818	0.865223
P35398	Nuclear receptor ROR-alpha (Nuclear receptor RZR-alpha) (Nuclear receptor subfamily 1 group F member 1) (RAR-related orphan receptor A) (Retinoid-related orphan receptor-alpha)	0.783481	0.855636	0.581573
P08588	Beta-1 adrenergic receptor (Beta-1 adrenoreceptor) (Beta-1 adrenoceptor)	0.711103	0.854993	0.679737
O15496	Group 10 secretory phospholipase A2 (EC 3.1.1.4) (Group X secretory phospholipase A2) (GX sPLA2) (sPLA2-X) (Phosphatidylcholine 2-acylhydrolase 10)	0.655286	0.854213	0.642448
P41597	C-C chemokine receptor type 2 (C-C CKR-2) (CC-CKR-2) (CCR-2) (CCR2) (Monocyte chemoattractant protein 1 receptor) (MCP-1-R) (CD antigen CD192)	0.664796	0.854153	0.680412
Q9Y6L6	Solute carrier organic anion transporter family member 1B1 (SLCO1B1) (Liver-specific organic anion transporter 1) (LST-1) (OATP-C) (Organic anion transporter SLC21A6) (Sodium-independent organic anion-transporting polypeptide 2) (OATP-2) (Solute carrier family 21 member 6)	0.710598	0.853977	0.899793
P27695	DNA repair nuclease/redox regulator APEX1 (EC 3.1.11.2) (EC 3.1.21.-) (APEX nuclease) (APEN) (Apurinic-apyrimidinic endonuclease 1) (AP endonuclease 1) (APE-1) (DNA-(apurinic or apyrimidinic site) endonuclease) (Redox factor-1) (REF-1) [Cleaved into: DNA repair nuclease/redox regulator APEX1, mitochondrial]	0.821327	0.853728	0.6174
P07947	Tyrosine-protein kinase Yes (EC 2.7.10.2) (Proto-oncogene c-Yes) (p61-Yes)	0.781455	0.853375	0.598364
P28335	5-hydroxytryptamine receptor 2C (5-HT-2C) (5-HT2C) (5-HTR2C) (5-hydroxytryptamine receptor 1C) (5-HT-1C) (5-HT1C) (Serotonin receptor 2C)	0.718007	0.853344	0.717405
O60674	Tyrosine-protein kinase JAK2 (EC 2.7.10.2) (Janus kinase 2) (JAK-2)	0.465152	0.853231	0.826609
Q969S8	Polyamine deacetylase HDAC10 (EC 3.5.1.48) (EC 3.5.1.62) (Histone deacetylase 10) (HD10)	0.778225	0.852892	0.834817
P48730	Casein kinase I isoform delta (CKI-delta) (CKId) (EC 2.7.11.1) (Tau-protein kinase CSNK1D) (EC 2.7.11.26)	0.76908	0.852854	0.648464
P21452	Substance-K receptor (SKR) (NK-2 receptor) (NK-2R) (Neurokinin A receptor) (Tachykinin receptor 2)	0.606023	0.852678	0.903018
Q05655	Protein kinase C delta type (EC 2.7.11.13) (Tyrosine-protein kinase PRKCD) (EC 2.7.10.2) (nPKC-delta) [Cleaved into: Protein kinase C delta type regulatory subunit; Protein kinase C delta type catalytic subunit (Sphingosine-dependent protein kinase-1) (SDK1)]	0.649033	0.85263	0.659724
P41143	Delta-type opioid receptor (D-OR-1) (DOR-1)	0.515868	0.852295	0.91241
P14679	Tyrosinase (EC 1.14.18.1) (LB24-AB) (Monophenol monooxygenase) (SK29-AB) (Tumor rejection antigen AB)	0.739318	0.852052	0.779
Q15858	Sodium channel protein type 9 subunit alpha (Neuroendocrine sodium channel) (hNE-Na) (Peripheral sodium channel 1) (PN1) (Sodium channel protein type IX subunit alpha) (Voltage-gated sodium channel subunit alpha Nav1.7)	0.520729	0.851938	0.938726
P04626	Receptor tyrosine-protein kinase erbB-2 (EC 2.7.10.1) (Metastatic lymph node gene 19 protein) (MLN 19) (Proto-oncogene Neu) (Proto-oncogene c-ErbB-2) (Tyrosine kinase-type cell surface receptor HER2) (p185erbB2) (CD antigen CD340)	0.313343	0.851816	0.831057
P21554	Cannabinoid receptor 1 (CB-R) (CB1) (CANN6)	0.687687	0.85124	0.656709
O14746	Telomerase reverse transcriptase (EC 2.7.7.49) (HEST2) (Telomerase catalytic subunit) (Telomerase-associated protein 2) (TP2)	0.663827	0.850908	0.880084
P00746	Complement factor D (EC 3.4.21.46) (Adipsin) (C3 convertase activator) (Properdin factor D)	0.656662	0.848466	0.568726
Q9Y5N1	Histamine H3 receptor (H3R) (HH3R) (G-protein coupled receptor 97)	0.950022	0.848392	0.492666
Q9HAZ1	Dual specificity protein kinase CLK4 (EC 2.7.12.1) (CDC-like kinase 4)	0.867998	0.846847	0.358989
Q58F21	Bromodomain testis-specific protein (Cancer/testis antigen 9) (CT9) (RING3-like protein)	0.698862	0.846792	0.56911
P53779	Mitogen-activated protein kinase 10 (MAP kinase 10) (MAPK 10) (EC 2.7.11.24) (MAP kinase p49 3F12) (Stress-activated protein kinase 1b) (SAPK1b) (Stress-activated protein kinase JNK3) (c-Jun N-terminal kinase 3)	0.295175	0.84664	0.648573
P0DMS8	Adenosine receptor A3	0.787236	0.846352	0.77031
P16234	Platelet-derived growth factor receptor alpha (PDGF-R-alpha) (PDGFR-alpha) (EC 2.7.10.1) (Alpha platelet-derived growth factor receptor) (Alpha-type platelet-derived growth factor receptor) (CD140 antigen-like family member A) (CD140a antigen) (Platelet-derived growth factor alpha receptor) (Platelet-derived growth factor receptor 2) (PDGFR-2) (CD antigen CD140a)	0.741945	0.845635	0.618498
Q9UKV0	Histone deacetylase 9 (HD9) (EC 3.5.1.98) (Histone deacetylase 7B) (HD7) (HD7b) (Histone deacetylase-related protein) (MEF2-interacting transcription repressor MITR)	0.700728	0.844196	0.613487
P09237	Matrilysin (EC 3.4.24.23) (Matrin) (Matrix metalloproteinase-7) (MMP-7) (Pump-1 protease) (Uterine metalloproteinase)	0.737662	0.842654	0.716986
Q99558	Mitogen-activated protein kinase kinase kinase 14 (EC 2.7.11.25) (NF-kappa-beta-inducing kinase) (HsNIK) (Serine/threonine-protein kinase NIK)	0.80935	0.841783	0.508099
P26358	DNA (cytosine-5)-methyltransferase 1 (Dnmt1) (EC 2.1.1.37) (CXXC-type zinc finger protein 9) (DNA methyltransferase HsaI) (DNA MTase HsaI) (M.HsaI) (MCMT)	0.662043	0.84146	0.637863
P51449	Nuclear receptor ROR-gamma (Nuclear receptor RZR-gamma) (Nuclear receptor subfamily 1 group F member 3) (RAR-related orphan receptor C) (Retinoid-related orphan receptor-gamma)	0.527297	0.841122	0.622537
P61073	C-X-C chemokine receptor type 4 (CXC-R4) (CXCR-4) (FB22) (Fusin) (HM89) (LCR1) (Leukocyte-derived seven transmembrane domain receptor) (LESTR) (Lipopolysaccharide-associated protein 3) (LAP-3) (LPS-associated protein 3) (NPYRL) (Stromal cell-derived factor 1 receptor) (SDF-1 receptor) (CD antigen CD184)	0.91652	0.84054	0.805219
P48736	Phosphatidylinositol 4,5-bisphosphate 3-kinase catalytic subunit gamma isoform (PI3-kinase subunit gamma) (PI3K-gamma) (PI3Kgamma) (PtdIns-3-kinase subunit gamma) (EC 2.7.1.137) (EC 2.7.1.153) (EC 2.7.1.154) (Phosphatidylinositol 4,5-bisphosphate 3-kinase 110 kDa catalytic subunit gamma) (PtdIns-3-kinase subunit p110-gamma) (p110gamma) (Phosphoinositide-3-kinase catalytic gamma polypeptide) (Seri…	0.388017	0.840254	0.796606
P28482	Mitogen-activated protein kinase 1 (MAP kinase 1) (MAPK 1) (EC 2.7.11.24) (ERT1) (Extracellular signal-regulated kinase 2) (ERK-2) (MAP kinase isoform p42) (p42-MAPK) (Mitogen-activated protein kinase 2) (MAP kinase 2) (MAPK 2)	0.560464	0.840162	0.887229
P29597	Non-receptor tyrosine-protein kinase TYK2 (EC 2.7.10.2)	0.846596	0.83942	0.620397
Q05513	Protein kinase C zeta type (EC 2.7.11.13) (nPKC-zeta)	0.784867	0.838594	0.592932
P23443	Ribosomal protein S6 kinase beta-1 (S6K-beta-1) (S6K1) (EC 2.7.11.1) (70 kDa ribosomal protein S6 kinase 1) (P70S6K1) (p70-S6K 1) (Ribosomal protein S6 kinase I) (Serine/threonine-protein kinase 14A) (p70 ribosomal S6 kinase alpha) (p70 S6 kinase alpha) (p70 S6K-alpha) (p70 S6KA)	0.687468	0.837947	0.759706
P68400	Casein kinase II subunit alpha (CK II alpha) (EC 2.7.11.1)	0.69806	0.837865	0.638041
P50579	Methionine aminopeptidase 2 (MAP 2) (MetAP 2) (EC 3.4.11.18) (Initiation factor 2-associated 67 kDa glycoprotein) (p67) (p67eIF2) (Peptidase M)	0.64641	0.83716	0.614585
Q04760	Lactoylglutathione lyase (EC 4.4.1.5) (Aldoketomutase) (Glyoxalase I) (Glx I) (Ketone-aldehyde mutase) (Methylglyoxalase) (S-D-lactoylglutathione methylglyoxal lyase)	0.729802	0.835445	0.589692
Q96GD4	Aurora kinase B (EC 2.7.11.1) (Aurora 1) (Aurora- and IPL1-like midbody-associated protein 1) (AIM-1) (Aurora/IPL1-related kinase 2) (ARK-2) (Aurora-related kinase 2) (STK-1) (Serine/threonine-protein kinase 12) (Serine/threonine-protein kinase 5) (Serine/threonine-protein kinase aurora-B)	0.606812	0.834597	0.719436
Q96DB2	Histone deacetylase 11 (HD11) (EC 3.5.1.98)	0.658011	0.834511	0.794443
P51955	Serine/threonine-protein kinase Nek2 (EC 2.7.11.1) (HSPK 21) (Never in mitosis A-related kinase 2) (NimA-related protein kinase 2) (NimA-like protein kinase 1)	0.787931	0.833412	0.608461
P30291	Wee1-like protein kinase (WEE1hu) (EC 2.7.10.2) (Wee1A kinase)	0.84993	0.832937	0.524805
P11362	Fibroblast growth factor receptor 1 (FGFR-1) (EC 2.7.10.1) (Basic fibroblast growth factor receptor 1) (BFGFR) (bFGF-R-1) (Fms-like tyrosine kinase 2) (FLT-2) (N-sam) (Proto-oncogene c-Fgr) (CD antigen CD331)	0.41891	0.831492	0.663717
O60885	Bromodomain-containing protein 4 (Protein HUNK1)	0.390182	0.830768	0.854052
P52732	Kinesin-like protein KIF11 (Kinesin-like protein 1) (Kinesin-like spindle protein HKSP) (Kinesin-related motor protein Eg5) (Thyroid receptor-interacting protein 5) (TR-interacting protein 5) (TRIP-5)	0.59728	0.830575	0.571603
P06493	Cyclin-dependent kinase 1 (CDK1) (EC 2.7.11.22) (EC 2.7.11.23) (Cell division control protein 2 homolog) (Cell division protein kinase 1) (p34 protein kinase)	0.718708	0.83047	0.634682
Q16853	Amine oxidase [copper-containing] 3 (EC 1.4.3.21) (Amine oxidase copper-containing 3) (Copper amine oxidase) (HPAO) (Semicarbazide-sensitive amine oxidase) (SSAO) (Vascular adhesion protein 1) (VAP-1)	0.858283	0.829416	0.587582
Q9NYK1	Toll-like receptor 7	0.539706	0.829134	0.632648
P42330	Aldo-keto reductase family 1 member C3 (EC 1.1.1.-) (EC 1.1.1.210) (EC 1.1.1.53) (EC 1.1.1.62) (17-beta-hydroxysteroid dehydrogenase type 5) (17-beta-HSD 5) (3-alpha-HSD type II, brain) (3-alpha-hydroxysteroid dehydrogenase type 2) (3-alpha-HSD type 2) (EC 1.1.1.357) (Chlordecone reductase homolog HAKRb) (Dihydrodiol dehydrogenase 3) (DD-3) (DD3) (Dihydrodiol dehydrogenase type I) (HA1753) (Prost…	0.757003	0.82864	0.525333
Q8WUI4	Histone deacetylase 7 (HD7) (EC 3.5.1.98) (Histone deacetylase 7A) (HD7a) (Protein deacetylase HDAC7) (EC 3.5.1.-)	0.6269	0.828528	0.598327
O15111	Inhibitor of nuclear factor kappa-B kinase subunit alpha (I-kappa-B kinase alpha) (IKK-A) (IKK-alpha) (IkBKA) (IkappaB kinase) (EC 2.7.11.10) (Conserved helix-loop-helix ubiquitous kinase) (I-kappa-B kinase 1) (IKK-1) (IKK1) (Nuclear factor NF-kappa-B inhibitor kinase alpha) (NFKBIKA) (Transcription factor 16) (TCF-16)	0.649648	0.828156	0.540961
O15439	ATP-binding cassette sub-family C member 4 (EC 7.6.2.-) (EC 7.6.2.2) (EC 7.6.2.3) (MRP/cMOAT-related ABC transporter) (Multi-specific organic anion transporter B) (MOAT-B) (Multidrug resistance-associated protein 4)	0.644264	0.827095	0.848368
Q09472	Histone acetyltransferase p300 (p300 HAT) (EC 2.3.1.48) (E1A-associated protein p300) (Histone butyryltransferase p300) (EC 2.3.1.-) (Histone crotonyltransferase p300) (EC 2.3.1.-) (Protein 2-hydroxyisobutyryltransferase p300) (EC 2.3.1.-) (Protein lactyltransferas p300) (EC 2.3.1.-) (Protein propionyltransferase p300) (EC 2.3.1.-)	0.650215	0.824673	0.860598
P35228	Nitric oxide synthase, inducible (EC 1.14.13.39) (Hepatocyte NOS) (HEP-NOS) (Inducible NO synthase) (Inducible NOS) (iNOS) (NOS type II) (Peptidyl-cysteine S-nitrosylase NOS2)	0.818072	0.82339	0.601566
P21728	D(1A) dopamine receptor (Dopamine D1 receptor)	0.763296	0.823032	0.789193
P42345	Serine/threonine-protein kinase mTOR (EC 2.7.11.1) (FK506-binding protein 12-rapamycin complex-associated protein 1) (FKBP12-rapamycin complex-associated protein) (Mammalian target of rapamycin) (mTOR) (Mechanistic target of rapamycin) (Rapamycin and FKBP12 target 1) (Rapamycin target protein 1)	0.500424	0.822833	0.887087
Q03181	Peroxisome proliferator-activated receptor delta (PPAR-delta) (NUCI) (Nuclear hormone receptor 1) (NUC1) (Nuclear receptor subfamily 1 group C member 2) (Peroxisome proliferator-activated receptor beta) (PPAR-beta)	0.740046	0.822172	0.630189
Q06418	Tyrosine-protein kinase receptor TYRO3 (EC 2.7.10.1) (Tyrosine-protein kinase BYK) (Tyrosine-protein kinase DTK) (Tyrosine-protein kinase RSE) (Tyrosine-protein kinase SKY) (Tyrosine-protein kinase TIF)	0.803001	0.822122	0.620598
P27361	Mitogen-activated protein kinase 3 (MAP kinase 3) (MAPK 3) (EC 2.7.11.24) (ERT2) (Extracellular signal-regulated kinase 1) (ERK-1) (Insulin-stimulated MAP2 kinase) (MAP kinase isoform p44) (p44-MAPK) (Microtubule-associated protein 2 kinase) (p44-ERK1)	0.615666	0.821761	0.68928
P33527	Multidrug resistance-associated protein 1 (EC 7.6.2.2) (ATP-binding cassette sub-family C member 1) (Glutathione-S-conjugate-translocating ATPase ABCC1) (EC 7.6.2.3) (Leukotriene C(4) transporter) (LTC4 transporter)	0.584254	0.821254	0.900361
Q9Y5X9	Endothelial lipase (EC 3.1.1.3) (Endothelial cell-derived lipase) (EDL) (EL) (Phospholipase A1) (EC 3.1.1.32)	0.73701	0.82026	0.499221
P10415	Apoptosis regulator Bcl-2	0.611341	0.819796	0.902366
P03952	Plasma kallikrein (EC 3.4.21.34) (Fletcher factor) (Kininogenin) (Plasma prekallikrein) (PKK) [Cleaved into: Plasma kallikrein heavy chain; Plasma kallikrein light chain]	0.436526	0.819402	0.89145
Q99705	Melanin-concentrating hormone receptor 1 (MCH receptor 1) (MCH-R1) (MCHR-1) (G-protein coupled receptor 24) (MCH-1R) (MCH1R) (MCHR) (SLC-1) (Somatostatin receptor-like protein)	0.410417	0.818564	0.635309
P24530	Endothelin receptor type B (ET-B) (ET-BR) (Endothelin receptor non-selective type)	0.4435	0.817813	0.855462
P25098	Beta-adrenergic receptor kinase 1 (Beta-ARK-1) (EC 2.7.11.15) (G-protein coupled receptor kinase 2)	0.729424	0.817439	0.616328
Q96GG9	DCN1-like protein 1 (DCNL1) (DCUN1 domain-containing protein 1) (Defective in cullin neddylation protein 1-like protein 1) (Squamous cell carcinoma-related oncogene)	0.759469	0.816889	0.812687
P14735	Insulin-degrading enzyme (EC 3.4.24.56) (Abeta-degrading protease) (Insulin protease) (Insulinase) (Insulysin)	0.723849	0.816176	0.869575
P08473	Neprilysin (EC 3.4.24.11) (Atriopeptidase) (Common acute lymphocytic leukemia antigen) (CALLA) (Enkephalinase) (Neutral endopeptidase 24.11) (NEP) (Neutral endopeptidase) (Skin fibroblast elastase) (SFE) (CD antigen CD10)	0.782367	0.815065	0.513895
O95342	Bile salt export pump (EC 7.6.2.-) (ATP-binding cassette sub-family B member 11)	0.459586	0.814821	0.92683
P00797	Renin (EC 3.4.23.15) (Angiotensinogenase)	0.298002	0.81472	0.891517
P23975	Sodium-dependent noradrenaline transporter (Norepinephrine transporter) (NET) (Solute carrier family 6 member 2)	0.821592	0.814399	0.816145
Q9UGN5	Poly [ADP-ribose] polymerase 2 (PARP-2) (hPARP-2) (EC 2.4.2.30) (ADP-ribosyltransferase diphtheria toxin-like 2) (ARTD2) (DNA ADP-ribosyltransferase PARP2) (EC 2.4.2.-) (NAD(+) ADP-ribosyltransferase 2) (ADPRT-2) (Poly[ADP-ribose] synthase 2) (pADPRT-2) (Protein poly-ADP-ribosyltransferase PARP2) (EC 2.4.2.-)	0.832747	0.814071	0.542618
P09960	Leukotriene A-4 hydrolase (LTA-4 hydrolase) (EC 3.3.2.6) (Leukotriene A(4) hydrolase) (Tripeptide aminopeptidase LTA4H) (EC 3.4.11.4)	0.595153	0.811499	0.494036
Q13535	Serine/threonine-protein kinase ATR (EC 2.7.11.1) (Ataxia telangiectasia and Rad3-related protein) (FRAP-related protein 1)	0.893277	0.811292	0.454494
P35610	Sterol O-acyltransferase 1 (EC 2.3.1.26) (Acyl-coenzyme A:cholesterol acyltransferase 1) (ACAT-1) (Cholesterol acyltransferase 1)	0.434363	0.811111	0.849352
P00750	Tissue-type plasminogen activator (t-PA) (t-plasminogen activator) (tPA) (EC 3.4.21.68) (Alteplase) (Reteplase) [Cleaved into: Tissue-type plasminogen activator chain A; Tissue-type plasminogen activator chain B]	0.656407	0.810924	0.516049
P23141	Liver carboxylesterase 1 (Acyl-coenzyme A:cholesterol acyltransferase) (ACAT) (Brain carboxylesterase hBr1) (Carboxylesterase 1) (CE-1) (hCE-1) (EC 3.1.1.1) (Cholesteryl ester hydrolase) (CEH) (EC 3.1.1.13) (Cocaine carboxylesterase) (Egasyn) (HMSE) (Methylumbelliferyl-acetate deacetylase 1) (EC 3.1.1.56) (Monocyte/macrophage serine esterase) (Retinyl ester hydrolase) (REH) (Serine esterase 1) (T…	0.946513	0.810769	0.497431
O94768	Serine/threonine-protein kinase 17B (EC 2.7.11.1) (DAP kinase-related apoptosis-inducing protein kinase 2)	0.844866	0.810336	0.368502
Q99685	Monoglyceride lipase (MGL) (EC 3.1.1.23) (HU-K5) (Lysophospholipase homolog) (Lysophospholipase-like) (Monoacylglycerol lipase) (MAGL)	0.559418	0.809171	0.488358
P00374	Dihydrofolate reductase (EC 1.5.1.3)	0.586916	0.808983	0.619971
Q16581	C3a anaphylatoxin chemotactic receptor (C3AR) (C3a-R)	0.814619	0.80749	0.870256
P06870	Kallikrein-1 (EC 3.4.21.35) (Kidney/pancreas/salivary gland kallikrein) (Tissue kallikrein)	0.945093	0.805673	0.50013
P49721	Proteasome subunit beta type-2 (Macropain subunit C7-I) (Multicatalytic endopeptidase complex subunit C7-I) (Proteasome component C7-I)	0.709523	0.805138	0.763937
Q9P1W9	Serine/threonine-protein kinase pim-2 (EC 2.7.11.1) (Pim-2h)	0.706962	0.804865	0.629104
Q9H8M2	Bromodomain-containing protein 9 (Rhabdomyosarcoma antigen MU-RMS-40.8)	0.778429	0.803283	0.451668
P18089	Alpha-2B adrenergic receptor (Alpha-2 adrenergic receptor subtype C2) (Alpha-2B adrenoreceptor) (Alpha-2B adrenoceptor) (Alpha-2BAR)	0.799133	0.799941	0.57868
Q8NER1	Transient receptor potential cation channel subfamily V member 1 (TrpV1) (Capsaicin receptor) (Osm-9-like TRP channel 1) (OTRPC1) (Vanilloid receptor 1)	0.497879	0.79957	0.57712
Q9UGL1	Lysine-specific demethylase 5B (EC 1.14.11.67) (Cancer/testis antigen 31) (CT31) (Histone demethylase JARID1B) (Jumonji/ARID domain-containing protein 1B) (PLU-1) (Retinoblastoma-binding protein 2 homolog 1) (RBP2-H1) ([histone H3]-trimethyl-L-lysine(4) demethylase 5B)	0.893494	0.799414	0.349302
P41145	Kappa-type opioid receptor (K-OR-1) (KOR-1)	0.434983	0.796913	0.89041
P00519	Tyrosine-protein kinase ABL1 (EC 2.7.10.2) (Abelson murine leukemia viral oncogene homolog 1) (Abelson tyrosine-protein kinase 1) (Proto-oncogene c-Abl) (p150)	0.677293	0.796818	0.848938
P21397	Amine oxidase [flavin-containing] A (EC 1.4.3.21) (EC 1.4.3.4) (Monoamine oxidase type A) (MAO-A)	0.455185	0.795481	0.620177
P51681	C-C chemokine receptor type 5 (C-C CKR-5) (CC-CKR-5) (CCR-5) (CCR5) (CHEMR13) (HIV-1 fusion coreceptor) (CD antigen CD195)	0.526535	0.794747	0.766603
P08069	Insulin-like growth factor 1 receptor (EC 2.7.10.1) (Insulin-like growth factor I receptor) (IGF-I receptor) (CD antigen CD221) [Cleaved into: Insulin-like growth factor 1 receptor alpha chain; Insulin-like growth factor 1 receptor beta chain]	0.485593	0.794305	0.677656
P42574	Caspase-3 (CASP-3) (EC 3.4.22.56) (Apopain) (Cysteine protease CPP32) (CPP-32) (Protein Yama) (SREBP cleavage activity 1) (SCA-1) [Cleaved into: Caspase-3 subunit p17; Caspase-3 subunit p12]	0.421164	0.794137	0.844239
O43613	Orexin/Hypocretin receptor type 1 (Hypocretin receptor type 1) (Orexin receptor type 1) (Ox-1-R) (Ox1-R) (Ox1R)	0.524852	0.792889	0.584604
Q96KQ7	Histone-lysine N-methyltransferase EHMT2 (EC 2.1.1.-) (EC 2.1.1.367) (Euchromatic histone-lysine N-methyltransferase 2) (HLA-B-associated transcript 8) (Histone H3-K9 methyltransferase 3) (H3-K9-HMTase 3) (Lysine N-methyltransferase 1C) (Protein G9a)	0.664296	0.792464	0.571962
P14222	Perforin-1 (P1) (Cytolysin) (Lymphocyte pore-forming protein) (PFP)	0.859186	0.790815	0.507739
Q99250	Sodium channel protein type 2 subunit alpha (HBSC II) (Sodium channel protein brain II subunit alpha) (Sodium channel protein type II subunit alpha) (Voltage-gated sodium channel subunit alpha Nav1.2)	0.775166	0.790619	0.796501
Q9NTG7	NAD-dependent protein deacetylase sirtuin-3, mitochondrial (hSIRT3) (EC 2.3.1.286) (Regulatory protein SIR2 homolog 3) (SIR2-like protein 3)	0.46862	0.789863	0.824281
Q15746	Myosin light chain kinase, smooth muscle (MLCK) (smMLCK) (EC 2.7.11.18) (Kinase-related protein) (KRP) (Telokin) [Cleaved into: Myosin light chain kinase, smooth muscle, deglutamylated form]	0.741556	0.788535	0.537076
P28074	Proteasome subunit beta type-5 (EC 3.4.25.1) (Macropain epsilon chain) (Multicatalytic endopeptidase complex epsilon chain) (Proteasome chain 6) (Proteasome epsilon chain) (Proteasome subunit MB1) (Proteasome subunit X)	0.570512	0.784825	0.83287
P37231	Peroxisome proliferator-activated receptor gamma (PPAR-gamma) (Nuclear receptor subfamily 1 group C member 3)	0.406605	0.784159	0.626186
Q13547	Histone deacetylase 1 (HD1) (EC 3.5.1.98) (Protein deacetylase HDAC1) (EC 3.5.1.-) (Protein decrotonylase HDAC1) (EC 3.5.1.-)	0.357594	0.78205	0.896347
P35498	Sodium channel protein type 1 subunit alpha (Sodium channel protein brain I subunit alpha) (Sodium channel protein type I subunit alpha) (Voltage-gated sodium channel subunit alpha Nav1.1)	0.756094	0.781869	0.69875
P11166	Solute carrier family 2, facilitated glucose transporter member 1 (Glucose transporter type 1, erythrocyte/brain) (GLUT-1) (HepG2 glucose transporter)	0.664799	0.779921	0.63005
P30556	Type-1 angiotensin II receptor (AT1AR) (AT1BR) (Angiotensin II type-1 receptor) (AT1 receptor)	0.374974	0.779658	0.788653
P13569	Cystic fibrosis transmembrane conductance regulator (CFTR) (ATP-binding cassette sub-family C member 7) (Channel conductance-controlling ATPase) (EC 5.6.1.6) (cAMP-dependent chloride channel)	0.794112	0.779382	0.478883
P23526	Adenosylhomocysteinase (AdoHcyase) (EC 3.13.2.1) (S-adenosyl-L-homocysteine hydrolase)	0.876873	0.778844	0.541108
Q14416	Metabotropic glutamate receptor 2 (mGluR2)	0.744661	0.778013	0.45312
Q15059	Bromodomain-containing protein 3 (RING3-like protein)	0.833407	0.777956	0.48642
P30419	Glycylpeptide N-tetradecanoyltransferase 1 (EC 2.3.1.97) (Myristoyl-CoA:protein N-myristoyltransferase 1) (HsNMT1) (NMT 1) (Type I N-myristoyltransferase) (Peptide N-myristoyltransferase 1) (Protein-lysine myristoyltransferase NMT1) (EC 2.3.1.-)	0.580653	0.77765	0.522247
Q92793	CREB-binding protein (Histone lysine acetyltransferase CREBBP) (EC 2.3.1.48) (Protein lactyltransferas CREBBP) (EC 2.3.1.-) (Protein-lysine acetyltransferase CREBBP) (EC 2.3.1.-)	0.527357	0.776763	0.840282
P11712	Cytochrome P450 2C9 (EC 1.14.14.1) ((R)-limonene 6-monooxygenase) (EC 1.14.14.53) ((S)-limonene 6-monooxygenase) (EC 1.14.14.51) ((S)-limonene 7-monooxygenase) (EC 1.14.14.52) (CYPIIC9) (Cholesterol 25-hydroxylase) (Cytochrome P-450MP) (Cytochrome P450 MP-4) (Cytochrome P450 MP-8) (Cytochrome P450 PB-1) (S-mephenytoin 4-hydroxylase)	0.434438	0.776621	0.661558
P29375	Lysine-specific demethylase 5A (EC 1.14.11.67) (Histone demethylase JARID1A) (Jumonji/ARID domain-containing protein 1A) (Retinoblastoma-binding protein 2) (RBBP-2) ([histone H3]-trimethyl-L-lysine(4) demethylase 5A)	0.643363	0.773186	0.800093
O60341	Lysine-specific histone demethylase 1A (EC 1.14.99.66) (BRAF35-HDAC complex protein BHC110) (Flavin-containing amine oxidase domain-containing protein 2) ([histone H3]-dimethyl-L-lysine(4) FAD-dependent demethylase 1A)	0.604724	0.772686	0.735326
P49841	Glycogen synthase kinase-3 beta (GSK-3 beta) (EC 2.7.11.26) (Serine/threonine-protein kinase GSK3B) (EC 2.7.11.1)	0.545918	0.771913	0.641729
P19525	Interferon-induced, double-stranded RNA-activated protein kinase (EC 2.7.11.1) (Eukaryotic translation initiation factor 2-alpha kinase 2) (eIF-2A protein kinase 2) (Interferon-inducible RNA-dependent protein kinase) (P1/eIF-2A protein kinase) (Protein kinase RNA-activated) (PKR) (Protein kinase R) (Tyrosine-protein kinase EIF2AK2) (EC 2.7.10.2) (p68 kinase)	0.818513	0.771694	0.437795
O75908	Sterol O-acyltransferase 2 (EC 2.3.1.26) (Acyl-coenzyme A:cholesterol acyltransferase 2) (ACAT-2) (Cholesterol acyltransferase 2)	0.591458	0.771564	0.632209
Q13315	Serine-protein kinase ATM (EC 2.7.11.1) (Ataxia telangiectasia mutated) (A-T mutated)	0.522091	0.771463	0.506738
P56524	Histone deacetylase 4 (HD4) (EC 3.5.1.98)	0.560508	0.769892	0.792794
O00206	Toll-like receptor 4 (hToll) (CD antigen CD284)	0.562391	0.769454	0.781186
P51452	Dual specificity protein phosphatase 3 (EC 3.1.3.16) (EC 3.1.3.48) (Dual specificity protein phosphatase VHR) (Vaccinia H1-related phosphatase) (VHR)	0.696162	0.769419	0.581939
P35968	Vascular endothelial growth factor receptor 2 (VEGFR-2) (EC 2.7.10.1) (Fetal liver kinase 1) (FLK-1) (Kinase insert domain receptor) (KDR) (Protein-tyrosine kinase receptor flk-1) (CD antigen CD309)	0.378966	0.769149	0.874906
O00408	cGMP-dependent 3',5'-cyclic phosphodiesterase (EC 3.1.4.17) (Cyclic GMP-stimulated phosphodiesterase) (CGS-PDE) (cGSPDE)	0.439041	0.768432	0.572171
P35354	Prostaglandin G/H synthase 2 (EC 1.14.99.1) (Cyclooxygenase-2) (COX-2) (PHS II) (Prostaglandin H2 synthase 2) (PGH synthase 2) (PGHS-2) (Prostaglandin-endoperoxide synthase 2)	0.339907	0.768036	0.785758
Q9BZP6	Acidic mammalian chitinase (AMCase) (EC 3.2.1.14) (Lung-specific protein TSA1902)	0.647607	0.76783	0.574505
Q9UBN7	Histone deacetylase 6 (HD6) (EC 3.5.1.98) (Protein deacetylase HDAC6) (EC 3.5.1.-) (Tubulin-lysine deacetylase HDAC6) (EC 3.5.1.-)	0.436256	0.767378	0.757845
P45452	Collagenase 3 (EC 3.4.24.-) (Matrix metalloproteinase-13) (MMP-13)	0.32657	0.766577	0.746991
Q9H9B1	Histone-lysine N-methyltransferase EHMT1 (EC 2.1.1.-) (EC 2.1.1.367) (Euchromatic histone-lysine N-methyltransferase 1) (Eu-HMTase1) (G9a-like protein 1) (GLP) (GLP1) (Histone H3-K9 methyltransferase 5) (H3-K9-HMTase 5) (Lysine N-methyltransferase 1D)	0.894844	0.765854	0.33826
P05181	Cytochrome P450 2E1 (EC 1.14.14.1) (4-nitrophenol 2-hydroxylase) (EC 1.14.13.n7) (CYPIIE1) (Cytochrome P450-J)	0.599912	0.765304	0.696467
P25440	Bromodomain-containing protein 2 (O27.1.1)	0.698951	0.763764	0.478214
P28065	Proteasome subunit beta type-9 (EC 3.4.25.1) (Low molecular mass protein 2) (Macropain chain 7) (Multicatalytic endopeptidase complex chain 7) (Proteasome chain 7) (Proteasome subunit beta-1i) (Really interesting new gene 12 protein)	0.928431	0.76282	0.403061
P00338	L-lactate dehydrogenase A chain (LDH-A) (EC 1.1.1.27) (Cell proliferation-inducing gene 19 protein) (LDH muscle subunit) (LDH-M) (Renal carcinoma antigen NY-REN-59)	0.51699	0.759659	0.613659
P07711	Procathepsin L (EC 3.4.22.15) (Cathepsin L1) (Major excreted protein) (MEP) [Cleaved into: Cathepsin L; Cathepsin L heavy chain; Cathepsin L light chain]	0.551097	0.759598	0.551331
P24941	Cyclin-dependent kinase 2 (EC 2.7.11.22) (Cell division protein kinase 2) (p33 protein kinase)	0.527206	0.759114	0.624176
P47712	Cytosolic phospholipase A2 (cPLA2) (Phospholipase A2 group IVA) [Includes: Phospholipase A2 (EC 3.1.1.4) (Phosphatidylcholine 2-acylhydrolase); Lysophospholipase (EC 3.1.1.5)]	0.638294	0.758026	0.619472
Q16539	Mitogen-activated protein kinase 14 (MAP kinase 14) (MAPK 14) (EC 2.7.11.24) (Cytokine suppressive anti-inflammatory drug-binding protein) (CSAID-binding protein) (CSBP) (MAP kinase MXI2) (MAX-interacting protein 2) (Mitogen-activated protein kinase p38 alpha) (MAP kinase p38 alpha) (Stress-activated protein kinase 2a) (SAPK2a)	0.358632	0.757993	0.660302
P55201	Peregrin (Bromodomain and PHD finger-containing protein 1) (Protein Br140)	0.890014	0.757681	0.424931
P05177	Cytochrome P450 1A2 (EC 1.14.14.1) (CYPIA2) (Cholesterol 25-hydroxylase) (Cytochrome P(3)450) (Cytochrome P450 4) (Cytochrome P450-P3) (Hydroperoxy icosatetraenoate dehydratase) (EC 4.2.1.152)	0.812091	0.757411	0.590534
P06276	Cholinesterase (EC 3.1.1.8) (Acylcholine acylhydrolase) (Butyrylcholine esterase) (Choline esterase II) (Pseudocholinesterase)	0.397642	0.754823	0.692258
P10632	Cytochrome P450 2C8 (EC 1.14.14.1) (CYPIIC8) (Cytochrome P450 IIC2) (Cytochrome P450 MP-12) (Cytochrome P450 MP-20) (Cytochrome P450 form 1) (S-mephenytoin 4-hydroxylase)	0.618181	0.753364	0.81705
P43003	Excitatory amino acid transporter 1 (Sodium-dependent glutamate/aspartate transporter 1) (GLAST-1) (Solute carrier family 1 member 3)	0.813051	0.75173	0.422673
Q9UIQ6	Leucyl-cystinyl aminopeptidase (Cystinyl aminopeptidase) (EC 3.4.11.3) (Insulin-regulated membrane aminopeptidase) (Insulin-responsive aminopeptidase) (IRAP) (Oxytocinase) (OTase) (Placental leucine aminopeptidase) (P-LAP) [Cleaved into: Leucyl-cystinyl aminopeptidase, pregnancy serum form]	0.906849	0.749595	0.503947
Q9NS75	Cysteinyl leukotriene receptor 2 (CysLTR2) (G-protein coupled receptor GPCR21) (hGPCR21) (G-protein coupled receptor HG57) (HPN321)	0.737406	0.749575	0.487966
O00255	Menin	0.468991	0.749194	0.855287
Q03111	Protein ENL (YEATS domain-containing protein 1)	0.878808	0.749079	0.33817
P08709	Coagulation factor VII (EC 3.4.21.21) (Proconvertin) (Serum prothrombin conversion accelerator) (SPCA) (Eptacog alfa) [Cleaved into: Factor VII light chain; Factor VII heavy chain]	0.671134	0.748876	0.71097
P32245	Melanocortin receptor 4 (MC4-R)	0.42102	0.747997	0.822324
P41743	Protein kinase C iota type (EC 2.7.11.13) (Atypical protein kinase C-lambda/iota) (PRKC-lambda/iota) (aPKC-lambda/iota) (nPKC-iota)	0.750157	0.747221	0.414267
P08253	72 kDa type IV collagenase (EC 3.4.24.24) (72 kDa gelatinase) (Gelatinase A) (Matrix metalloproteinase-2) (MMP-2) (TBE-1) [Cleaved into: PEX]	0.321428	0.746798	0.81359
P05067	Amyloid-beta precursor protein (APP) (ABPP) (APPI) (Alzheimer disease amyloid A4 protein homolog) (Alzheimer disease amyloid protein) (Amyloid precursor protein) (Amyloid-beta (A4) precursor protein) (Amyloid-beta A4 protein) (Cerebral vascular amyloid peptide) (CVAP) (PreA4) (Protease nexin-II) (PN-II) [Cleaved into: N-APP; Soluble APP-alpha (S-APP-alpha); Soluble APP-beta (S-APP-beta); C99 (Bet…	0.393114	0.746795	0.832436
Q00987	E3 ubiquitin-protein ligase Mdm2 (EC 2.3.2.27) (Double minute 2 protein) (Hdm2) (Oncoprotein Mdm2) (RING-type E3 ubiquitin transferase Mdm2) (p53-binding protein Mdm2)	0.351997	0.746082	0.725977
P78536	Disintegrin and metalloproteinase domain-containing protein 17 (ADAM 17) (EC 3.4.24.86) (Snake venom-like protease) (TNF-alpha convertase) (TNF-alpha-converting enzyme) (CD antigen CD156b)	0.479902	0.74381	0.843718
Q12884	Prolyl endopeptidase FAP (EC 3.4.21.26) (170 kDa melanoma membrane-bound gelatinase) (Dipeptidyl peptidase FAP) (EC 3.4.14.5) (Fibroblast activation protein alpha) (FAPalpha) (Gelatine degradation protease FAP) (EC 3.4.21.-) (Integral membrane serine protease) (Post-proline cleaving enzyme) (Serine integral membrane protease) (SIMP) (Surface-expressed protease) (Seprase) [Cleaved into: Antiplasmi…	0.701715	0.743196	0.44798
P11597	Cholesteryl ester transfer protein (Lipid transfer protein I)	0.377809	0.742809	0.596389
P04062	Lysosomal acid glucosylceramidase (Lysosomal acid GCase) (EC 3.2.1.45) (Acid beta-glucosidase) (Alglucerase) (Beta-glucocerebrosidase) (Beta-GC) (Beta-glucosylceramidase 1) (Cholesterol glucosyltransferase) (SGTase) (EC 2.4.1.-) (Cholesteryl-beta-glucosidase) (EC 3.2.1.-) (D-glucosyl-N-acylsphingosine glucohydrolase) (Glucosylceramidase beta 1) (Imiglucerase) (Lysosomal cholesterol glycosyltransf…	0.694493	0.742157	0.600237
P37059	17-beta-hydroxysteroid dehydrogenase type 2 (17-beta-HSD 2) (20 alpha-hydroxysteroid dehydrogenase) (20-alpha-HSD) (E2DH) (Estradiol 17-beta-dehydrogenase 2) (EC 1.1.1.62) (Microsomal 17-beta-hydroxysteroid dehydrogenase) (Short chain dehydrogenase/reductase family 9C member 2) (Testosterone 17-beta-dehydrogenase) (EC 1.1.1.239)	0.717142	0.741529	0.531685
Q86VZ5	Phosphatidylcholine:ceramide cholinephosphotransferase 1 (EC 2.7.8.27) (Medulla oblongata-derived protein) (Protein Mob) (Sphingomyelin synthase 1) (Transmembrane protein 23)	0.745135	0.740347	0.496898
P08151	Zinc finger protein GLI1 (Glioma-associated oncogene) (Oncogene GLI)	0.874523	0.737828	0.187959
P00533	Epidermal growth factor receptor (EC 2.7.10.1) (Proto-oncogene c-ErbB-1) (Receptor tyrosine-protein kinase erbB-1)	0.329788	0.736992	0.878542
Q99873	Protein arginine N-methyltransferase 1 (EC 2.1.1.319) (Histone-arginine N-methyltransferase PRMT1) (Interferon receptor 1-bound protein 4)	0.45543	0.736448	0.629744
Q02127	Dihydroorotate dehydrogenase (quinone), mitochondrial (DHOdehase) (EC 1.3.5.2) (Dihydroorotate oxidase)	0.60574	0.735687	0.406081
Q86X55	Histone-arginine methyltransferase CARM1 (EC 2.1.1.319) (Coactivator-associated arginine methyltransferase 1) (Protein arginine N-methyltransferase 4)	0.75134	0.733255	0.487173
P15121	Aldo-keto reductase family 1 member B1 (EC 1.1.1.300) (EC 1.1.1.372) (EC 1.1.1.54) (Aldehyde reductase) (Aldose reductase) (AR) (EC 1.1.1.21)	0.629462	0.733042	0.597254
P14920	D-amino-acid oxidase (DAAO) (DAMOX) (DAO) (EC 1.4.3.3)	0.77831	0.731274	0.200675
P08684	Cytochrome P450 3A4 (EC 1.14.14.1) (1,4-cineole 2-exo-monooxygenase) (1,8-cineole 2-exo-monooxygenase) (EC 1.14.14.56) (Albendazole monooxygenase (sulfoxide-forming)) (EC 1.14.14.73) (Albendazole sulfoxidase) (CYPIIIA3) (CYPIIIA4) (Cholesterol 25-hydroxylase) (Cytochrome P450 3A3) (Cytochrome P450 HLp) (Cytochrome P450 NF-25) (Cytochrome P450-PCN1) (Nifedipine oxidase) (Quinine 3-monooxygenase) (…	0.310607	0.729619	0.823635
Q5XXA6	Anoctamin-1 (Discovered on gastrointestinal stromal tumors protein 1) (Oral cancer overexpressed protein 2) (Transmembrane protein 16A) (Tumor-amplified and overexpressed sequence 2)	0.962289	0.729089	0.206634
Q9Y4P1	Cysteine protease ATG4B (EC 3.4.22.-) (AUT-like 1 cysteine endopeptidase) (Autophagy-related cysteine endopeptidase 1) (Autophagin-1) (Autophagy-related protein 4 homolog B) (HsAPG4B) (hAPG4B)	0.886755	0.728618	0.39393
P43405	Tyrosine-protein kinase SYK (EC 2.7.10.2) (Spleen tyrosine kinase) (p72-Syk)	0.516825	0.72792	0.835936
P29350	Tyrosine-protein phosphatase non-receptor type 6 (EC 3.1.3.48) (Hematopoietic cell protein-tyrosine phosphatase) (Protein-tyrosine phosphatase 1C) (PTP-1C) (Protein-tyrosine phosphatase SHP-1) (SH-PTP1)	0.591304	0.727534	0.612158
P46098	5-hydroxytryptamine receptor 3A (5-HT3-A) (5-HT3A) (5-hydroxytryptamine receptor 3) (5-HT-3) (5-HT3R) (Serotonin receptor 3A) (Serotonin-gated ion channel receptor)	0.656542	0.722124	0.714617
Q9NZ08	Endoplasmic reticulum aminopeptidase 1 (EC 3.4.11.-) (ARTS-1) (Adipocyte-derived leucine aminopeptidase) (A-LAP) (Aminopeptidase PILS) (Puromycin-insensitive leucyl-specific aminopeptidase) (PILS-AP) (Type 1 tumor necrosis factor receptor shedding aminopeptidase regulator)	0.733041	0.721578	0.494365
P98170	E3 ubiquitin-protein ligase XIAP (EC 2.3.2.27) (Baculoviral IAP repeat-containing protein 4) (IAP-like protein) (ILP) (hILP) (Inhibitor of apoptosis protein 3) (IAP-3) (hIAP-3) (hIAP3) (RING-type E3 ubiquitin transferase XIAP) (X-linked inhibitor of apoptosis protein) (X-linked IAP)	0.402864	0.719842	0.736071
P17706	Tyrosine-protein phosphatase non-receptor type 2 (EC 3.1.3.48) (T-cell protein-tyrosine phosphatase) (TCPTP)	0.308329	0.719663	0.829772
P03956	Interstitial collagenase (EC 3.4.24.7) (Fibroblast collagenase) (Matrix metalloproteinase-1) (MMP-1) [Cleaved into: 22 kDa interstitial collagenase; 27 kDa interstitial collagenase]	0.433278	0.71723	0.759568
O15151	Protein Mdm4 (Double minute 4 protein) (Mdm2-like p53-binding protein) (Protein Mdmx) (p53-binding protein Mdm4)	0.712026	0.715038	0.8616
P46095	G-protein coupled receptor 6 (Sphingosine 1-phosphate receptor GPR6)	0.847735	0.711479	0.408258
P32239	Gastrin/cholecystokinin type B receptor (CCK-B receptor) (CCK-BR) (Cholecystokinin-2 receptor) (CCK2-R)	0.448764	0.711159	0.920488
P11473	Vitamin D3 receptor (VDR) (1,25-dihydroxyvitamin D3 receptor) (Nuclear receptor subfamily 1 group I member 1)	0.51856	0.709678	0.576311
O15379	Histone deacetylase 3 (HD3) (EC 3.5.1.98) (Protein deacetylase HDAC3) (EC 3.5.1.-) (Protein deacylase HDAC3) (EC 3.5.1.-) (RPD3-2) (SMAP45)	0.488126	0.709258	0.748287
Q6P179	Endoplasmic reticulum aminopeptidase 2 (EC 3.4.11.-) (Leukocyte-derived arginine aminopeptidase) (L-RAP)	0.893453	0.708129	0.477206
P25929	Neuropeptide Y receptor type 1 (NPY1-R)	0.566949	0.707547	0.661126
P55072	Transitional endoplasmic reticulum ATPase (TER ATPase) (EC 3.6.4.6) (15S Mg(2+)-ATPase p97 subunit) (Valosin-containing protein) (VCP)	0.604513	0.705768	0.485708
P22303	Acetylcholinesterase (AChE) (EC 3.1.1.7)	0.369454	0.699328	0.805268
Q00535	Cyclin-dependent kinase 5 (EC 2.7.11.1) (Cell division protein kinase 5) (Cyclin-dependent-like kinase 5) (Serine/threonine-protein kinase PSSALRE) (Tau protein kinase II catalytic subunit) (TPKII catalytic subunit)	0.771825	0.6981	0.526003
Q92769	Histone deacetylase 2 (HD2) (EC 3.5.1.98) (Protein deacylase HDAC2) (EC 3.5.1.-)	0.411532	0.697646	0.763084
O15054	Lysine-specific demethylase 6B (EC 1.14.11.68) (JmjC domain-containing protein 3) (Jumonji domain-containing protein 3) (Lysine demethylase 6B) ([histone H3]-trimethyl-L-lysine(27) demethylase 6B)	0.687514	0.69709	0.490378
P49137	MAP kinase-activated protein kinase 2 (MAPK-activated protein kinase 2) (MAPKAP kinase 2) (MAPKAP-K2) (MAPKAPK-2) (MK-2) (MK2) (EC 2.7.11.1)	0.483868	0.696943	0.724856
P22413	Ectonucleotide pyrophosphatase/phosphodiesterase family member 1 (E-NPP 1) (Membrane component chromosome 6 surface marker 1) (Phosphodiesterase I/nucleotide pyrophosphatase 1) (Plasma-cell membrane glycoprotein PC-1) [Cleaved into: Ectonucleotide pyrophosphatase/phosphodiesterase family member 1, secreted form] [Includes: Alkaline phosphodiesterase I (EC 3.1.4.1); Nucleotide pyrophosphatase (NPP…	0.824542	0.691322	0.419957
P17948	Vascular endothelial growth factor receptor 1 (VEGFR-1) (EC 2.7.10.1) (Fms-like tyrosine kinase 1) (FLT-1) (Tyrosine-protein kinase FRT) (Tyrosine-protein kinase receptor FLT) (FLT) (Vascular permeability factor receptor)	0.822541	0.691228	0.531552
O60725	Protein-S-isoprenylcysteine O-methyltransferase (EC 2.1.1.100) (Isoprenylcysteine carboxylmethyltransferase) (Prenylated protein carboxyl methyltransferase) (PPMT) (Prenylcysteine carboxyl methyltransferase) (pcCMT)	0.653948	0.68979	0.498568
P30307	M-phase inducer phosphatase 3 (EC 3.1.3.48) (Dual specificity phosphatase Cdc25C)	0.625076	0.689625	0.523631
P17252	Protein kinase C alpha type (PKC-A) (PKC-alpha) (EC 2.7.11.13)	0.398945	0.688824	0.740984
P43116	Prostaglandin E2 receptor EP2 subtype (PGE receptor EP2 subtype) (PGE2 receptor EP2 subtype) (Prostanoid EP2 receptor)	0.681622	0.688806	0.407132
P05412	Transcription factor Jun (Activator protein 1) (AP1) (Proto-oncogene c-Jun) (Transcription factor AP-1 subunit Jun) (V-jun avian sarcoma virus 17 oncogene homolog) (p39)	0.623295	0.688598	0.628547
P31941	DNA dC->dU-editing enzyme APOBEC-3A (A3A) (EC 3.5.4.38) (Phorbolin-1)	0.654385	0.688573	0.442775
P08183	ATP-dependent translocase ABCB1 (ATP-binding cassette sub-family B member 1) (Multidrug resistance protein 1) (EC 7.6.2.2) (P-glycoprotein 1) (Phospholipid transporter ABCB1) (EC 7.6.2.1) (CD antigen CD243)	0.251097	0.686763	0.870719
P23219	Prostaglandin G/H synthase 1 (EC 1.14.99.1) (Cyclooxygenase-1) (COX-1) (Prostaglandin H2 synthase 1) (PGH synthase 1) (PGHS-1) (PHS 1) (Prostaglandin-endoperoxide synthase 1)	0.524613	0.686388	0.584872
P33261	Cytochrome P450 2C19 (EC 1.14.14.1) ((R)-limonene 6-monooxygenase) (EC 1.14.14.53) ((S)-limonene 6-monooxygenase) (EC 1.14.14.51) ((S)-limonene 7-monooxygenase) (EC 1.14.14.52) (CYPIIC17) (CYPIIC19) (Cytochrome P450-11A) (Cytochrome P450-254C) (Fenbendazole monooxygenase (4'-hydroxylating)) (EC 1.14.14.75) (Mephenytoin 4-hydroxylase)	0.529254	0.685887	0.688487
Q16790	Carbonic anhydrase 9 (EC 4.2.1.1) (Carbonate dehydratase IX) (Carbonic anhydrase IX) (CA-IX) (CAIX) (Membrane antigen MN) (P54/58N) (Renal cell carcinoma-associated antigen G250) (RCC-associated antigen G250) (pMW1)	0.75787	0.684867	0.421595
P01375	Tumor necrosis factor (Cachectin) (TNF-alpha) (Tumor necrosis factor ligand superfamily member 2) (TNF-a) [Cleaved into: Tumor necrosis factor, membrane form (N-terminal fragment) (NTF); Intracellular domain 1 (ICD1); Intracellular domain 2 (ICD2); C-domain 1; C-domain 2; Tumor necrosis factor, soluble form]	0.543381	0.684812	0.724974
P11150	Hepatic triacylglycerol lipase (HL) (Hepatic lipase) (EC 3.1.1.3) (Lipase member C) (Lysophospholipase) (EC 3.1.1.5) (Phospholipase A1) (EC 3.1.1.32)	0.513854	0.684331	0.434015
O15382	Branched-chain-amino-acid aminotransferase, mitochondrial (BCAT(m)) (EC 2.6.1.42) (Placental protein 18) (PP18)	0.743593	0.68267	0.342813
O94925	Glutaminase kidney isoform, mitochondrial (GLS) (EC 3.5.1.2) (K-glutaminase) (L-glutamine amidohydrolase) [Cleaved into: Glutaminase kidney isoform, mitochondrial 68 kDa chain; Glutaminase kidney isoform, mitochondrial 65 kDa chain]	0.553899	0.681847	0.541482
P49327	Fatty acid synthase (EC 2.3.1.85) (Type I fatty acid synthase) [Includes: [Acyl-carrier-protein] S-acetyltransferase (EC 2.3.1.38); [Acyl-carrier-protein] S-malonyltransferase (EC 2.3.1.39); 3-oxoacyl-[acyl-carrier-protein] synthase (EC 2.3.1.41); 3-oxoacyl-[acyl-carrier-protein] reductase (EC 1.1.1.100); 3-hydroxyacyl-[acyl-carrier-protein] dehydratase (EC 4.2.1.59); Enoyl-[acyl-carrier-protein]…	0.513441	0.680485	0.787248
P04818	Thymidylate synthase (TS) (TSase) (EC 2.1.1.45)	0.67372	0.680455	0.605172
P53355	Death-associated protein kinase 1 (DAP kinase 1) (EC 2.7.11.1)	0.704049	0.679931	0.193911
Q9NYA1	Sphingosine kinase 1 (SK 1) (SPK 1) (EC 2.7.1.91) (Acetyltransferase SPHK1) (EC 2.3.1.-)	0.845018	0.678653	0.371786
P31749	RAC-alpha serine/threonine-protein kinase (EC 2.7.11.1) (Protein kinase B) (PKB) (Protein kinase B alpha) (PKB alpha) (Proto-oncogene c-Akt) (RAC-PK-alpha)	0.267211	0.673163	0.763414
Q9Y5Y9	Sodium channel protein type 10 subunit alpha (Peripheral nerve sodium channel 3) (PN3) (hPN3) (Sodium channel protein type X subunit alpha) (Voltage-gated sodium channel subunit alpha Nav1.8)	0.592887	0.667066	0.648805
Q07817	Bcl-2-like protein 1 (Bcl2-L-1) (Apoptosis regulator Bcl-X)	0.446735	0.664124	0.779413
P03372	Estrogen receptor (ER) (ER-alpha) (Estradiol receptor) (Nuclear receptor subfamily 3 group A member 1)	0.596878	0.661358	0.745474
P35499	Sodium channel protein type 4 subunit alpha (SkM1) (Sodium channel protein skeletal muscle subunit alpha) (Sodium channel protein type IV subunit alpha) (Voltage-gated sodium channel subunit alpha Nav1.4)	0.452398	0.661164	0.698541
P34969	5-hydroxytryptamine receptor 7 (5-HT-7) (5-HT7) (5-HT-X) (Serotonin receptor 7)	0.649962	0.658152	0.372533
P48775	Tryptophan 2,3-dioxygenase (TDO) (EC 1.13.11.11) (Tryptamin 2,3-dioxygenase) (Tryptophan oxygenase) (TO) (TRPO) (Tryptophan pyrrolase) (Tryptophanase)	0.7455	0.657283	0.195568
P19793	Retinoic acid receptor RXR-alpha (Nuclear receptor subfamily 2 group B member 1) (Retinoid X receptor alpha)	0.702471	0.655244	0.3863
P09467	Fructose-1,6-bisphosphatase 1 (FBPase 1) (EC 3.1.3.11) (D-fructose-1,6-bisphosphate 1-phosphohydrolase 1) (Liver FBPase)	0.826492	0.65363	0.344606
P40306	Proteasome subunit beta type-10 (EC 3.4.25.1) (Low molecular mass protein 10) (Macropain subunit MECl-1) (Multicatalytic endopeptidase complex subunit MECl-1) (Proteasome MECl-1) (Proteasome subunit beta-2i)	0.931748	0.64817	0.203511
P53396	ATP-citrate synthase (EC 2.3.3.8) (ATP-citrate (pro-S-)-lyase) (ACL) (Citrate cleavage enzyme)	0.899738	0.647703	0.390637
P00352	Aldehyde dehydrogenase 1A1 (EC 1.2.1.19) (EC 1.2.1.28) (EC 1.2.1.3) (EC 1.2.1.36) (3-deoxyglucosone dehydrogenase) (ALDH-E1) (ALHDII) (Aldehyde dehydrogenase family 1 member A1) (Aldehyde dehydrogenase, cytosolic) (Retinal dehydrogenase 1) (RALDH 1) (RalDH1)	0.820021	0.643718	0.277342
P27487	Dipeptidyl peptidase 4 (EC 3.4.14.5) (ADABP) (Adenosine deaminase complexing protein 2) (ADCP-2) (Dipeptidyl peptidase IV) (DPP IV) (T-cell activation antigen CD26) (TP103) (CD antigen CD26) [Cleaved into: Dipeptidyl peptidase 4 membrane form (Dipeptidyl peptidase IV membrane form); Dipeptidyl peptidase 4 soluble form (Dipeptidyl peptidase IV soluble form)]	0.318665	0.642964	0.756334
Q9UDY8	Mucosa-associated lymphoid tissue lymphoma translocation protein 1 (EC 3.4.22.-) (MALT lymphoma-associated translocation) (Paracaspase)	0.944247	0.638559	0.207762
P14555	Phospholipase A2, membrane associated (EC 3.1.1.4) (GIIC sPLA2) (Group IIA phospholipase A2) (Non-pancreatic secretory phospholipase A2) (NPS-PLA2) (Phosphatidylcholine 2-acylhydrolase 2A)	0.643854	0.638471	0.658484
Q16769	Glutaminyl-peptide cyclotransferase (EC 2.3.2.5) (Glutaminyl cyclase) (QC) (sQC) (Glutaminyl-tRNA cyclotransferase) (Glutamyl cyclase) (EC)	0.762827	0.637634	0.286332
P12931	Proto-oncogene tyrosine-protein kinase Src (EC 2.7.10.2) (Proto-oncogene c-Src) (pp60c-src) (p60-Src)	0.250386	0.637334	0.64206
P00747	Plasminogen (EC 3.4.21.7) [Cleaved into: Plasmin heavy chain A; Activation peptide; Angiostatin; Plasmin heavy chain A, short form; Plasmin light chain B]	0.547832	0.637031	0.698977
Q9Y6F1	Protein mono-ADP-ribosyltransferase PARP3 (EC 2.4.2.-) (ADP-ribosyltransferase diphtheria toxin-like 3) (ARTD3) (DNA ADP-ribosyltransferase PARP3) (EC 2.4.2.-) (IRT1) (NAD(+) ADP-ribosyltransferase 3) (ADPRT-3) (Poly [ADP-ribose] polymerase 3) (PARP-3) (hPARP-3) (Poly[ADP-ribose] synthase 3) (pADPRT-3)	0.827789	0.635259	0.194587
P18031	Tyrosine-protein phosphatase non-receptor type 1 (EC 3.1.3.48) (Protein-tyrosine phosphatase 1B) (PTP-1B)	0.240333	0.633205	0.829467
P15090	Fatty acid-binding protein, adipocyte (Adipocyte lipid-binding protein) (ALBP) (Adipocyte-type fatty acid-binding protein) (A-FABP) (AFABP) (Fatty acid-binding protein 4)	0.839268	0.631602	0.200218
Q15046	Lysine--tRNA ligase (EC 2.7.7.-) (EC 6.1.1.6) (Lysyl-tRNA synthetase) (LysRS)	0.825919	0.629709	0.410951
P48147	Prolyl endopeptidase (PE) (EC 3.4.21.26) (Post-proline cleaving enzyme)	0.538738	0.62922	0.810421
P08246	Neutrophil elastase (EC 3.4.21.37) (Bone marrow serine protease) (Elastase-2) (Human leukocyte elastase) (HLE) (Medullasin) (PMN elastase)	0.397096	0.62828	0.821358
P50281	Matrix metalloproteinase-14 (MMP-14) (EC 3.4.24.80) (MMP-X1) (Membrane-type matrix metalloproteinase 1) (MT-MMP 1) (MTMMP1) (Membrane-type-1 matrix metalloproteinase) (MT1-MMP) (MT1MMP)	0.430083	0.626572	0.754794
Q02083	N-acylethanolamine-hydrolyzing acid amidase (EC 3.5.1.60) (Acid ceramidase-like protein) (Acylsphingosine deacylase NAAA) (EC 3.5.1.23) (N-acylsphingosine amidohydrolase-like) (ASAH-like protein) [Cleaved into: N-acylethanolamine-hydrolyzing acid amidase subunit alpha; N-acylethanolamine-hydrolyzing acid amidase subunit beta]	0.844083	0.625176	0.199746
P00742	Coagulation factor X (EC 3.4.21.6) (Stuart factor) (Stuart-Prower factor) [Cleaved into: Factor X light chain; Factor X heavy chain; Activated factor Xa heavy chain]	0.416446	0.624844	0.601389
Q53GL7	Protein mono-ADP-ribosyltransferase PARP10 (EC 2.4.2.-) (ADP-ribosyltransferase diphtheria toxin-like 10) (ARTD10) (Poly [ADP-ribose] polymerase 10) (PARP-10)	0.748223	0.62359	0.191622
P08236	Beta-glucuronidase (EC 3.2.1.31) (Beta-G1)	0.777046	0.623198	0.254372
O95749	Geranylgeranyl pyrophosphate synthase (GGPP synthase) (GGPPSase) (EC 2.5.1.-) ((2E,6E)-farnesyl diphosphate synthase) (Dimethylallyltranstransferase) (EC 2.5.1.1) (Farnesyl diphosphate synthase) (Farnesyltranstransferase) (EC 2.5.1.29) (Geranylgeranyl diphosphate synthase) (Geranyltranstransferase) (EC 2.5.1.10)	0.800519	0.622347	0.199326
P30305	M-phase inducer phosphatase 2 (EC 3.1.3.48) (Dual specificity phosphatase Cdc25B)	0.815057	0.620708	0.539827
Q9NQR1	N-lysine methyltransferase KMT5A (EC 2.1.1.-) (H4-K20-HMTase KMT5A) (Histone-lysine N-methyltransferase KMT5A) (EC 2.1.1.361) (Lysine N-methyltransferase 5A) (Lysine-specific methylase 5A) (PR/SET domain-containing protein 07) (PR-Set7) (PR/SET07) (SET domain-containing protein 8)	0.819712	0.620255	0.406199
P14780	Matrix metalloproteinase-9 (MMP-9) (EC 3.4.24.35) (92 kDa gelatinase) (92 kDa type IV collagenase) (Gelatinase B) (GELB) [Cleaved into: 67 kDa matrix metalloproteinase-9; 82 kDa matrix metalloproteinase-9]	0.403471	0.617558	0.729844
P30304	M-phase inducer phosphatase 1 (EC 3.1.3.48) (Dual specificity phosphatase Cdc25A)	0.59463	0.613689	0.524574
Q7Z2W7	Transient receptor potential cation channel subfamily M member 8 (Long transient receptor potential channel 6) (LTrpC-6) (LTrpC6) (Transient receptor potential p8) (Trp-p8)	0.674218	0.611128	0.28798
P10586	Receptor-type tyrosine-protein phosphatase F (EC 3.1.3.48) (Leukocyte common antigen related) (LAR)	0.630291	0.61091	0.51521
O60218	Aldo-keto reductase family 1 member B10 (EC 1.1.1.300) (EC 1.1.1.54) (ARL-1) (Aldose reductase-like) (Aldose reductase-related protein) (ARP) (hARP) (Small intestine reductase) (SI reductase)	0.730643	0.607336	0.210039
Q9HC16	DNA dC->dU-editing enzyme APOBEC-3G (EC 3.5.4.38) (APOBEC-related cytidine deaminase) (APOBEC-related protein) (ARCD) (APOBEC-related protein 9) (ARP-9) (CEM-15) (CEM15) (Deoxycytidine deaminase) (A3G)	0.684073	0.607039	0.443969
Q9NUW8	Tyrosyl-DNA phosphodiesterase 1 (Tyr-DNA phosphodiesterase 1) (EC 3.1.4.-)	0.616205	0.606178	0.435137
Q96KB5	Lymphokine-activated killer T-cell-originated protein kinase (EC 2.7.12.2) (Cancer/testis antigen 84) (CT84) (MAPKK-like protein kinase) (Nori-3) (PDZ-binding kinase) (Spermatogenesis-related protein kinase) (SPK) (T-LAK cell-originated protein kinase)	0.663708	0.602811	0.18798
O14965	Aurora kinase A (EC 2.7.11.1) (Aurora 2) (Aurora/IPL1-related kinase 1) (ARK-1) (Aurora-related kinase 1) (Breast tumor-amplified kinase) (Ipl1- and aurora-related kinase 1) (Serine/threonine-protein kinase 15) (Serine/threonine-protein kinase 6) (Serine/threonine-protein kinase Ayk1) (Serine/threonine-protein kinase aurora-A)	0.313841	0.602603	0.662674
P67870	Casein kinase II subunit beta (CK II beta) (Phosvitin) (Protein G5a)	0.959415	0.601035	0.19991
P43250	G protein-coupled receptor kinase 6 (EC 2.7.11.16) (G protein-coupled receptor kinase GRK6)	0.795364	0.600462	0.446815
Q96LA8	Protein arginine N-methyltransferase 6 (EC 2.1.1.319) (Heterogeneous nuclear ribonucleoprotein methyltransferase-like protein 6) (Histone-arginine N-methyltransferase PRMT6)	0.492022	0.598648	0.385373
P11511	Aromatase (EC 1.14.14.14) (CYPXIX) (Cytochrome P-450AROM) (Cytochrome P450 19A1) (Estrogen synthase)	0.449035	0.596526	0.483549
Q04828	Aldo-keto reductase family 1 member C1 (EC 1.1.1.-) (EC 1.1.1.112) (EC 1.1.1.209) (EC 1.1.1.210) (EC 1.1.1.357) (EC 1.1.1.51) (EC 1.1.1.53) (EC 1.1.1.62) (EC 1.3.1.20) (20-alpha-hydroxysteroid dehydrogenase) (20-alpha-HSD) (EC 1.1.1.149) (Chlordecone reductase homolog HAKRC) (Dihydrodiol dehydrogenase 1) (DD1) (High-affinity hepatic bile acid-binding protein) (HBAB)	0.760632	0.595877	0.200682
Q9NRA0	Sphingosine kinase 2 (SK 2) (SPK 2) (EC 2.7.1.91)	0.815899	0.58922	0.184765
Q14524	Sodium channel protein type 5 subunit alpha (Sodium channel protein cardiac muscle subunit alpha) (Sodium channel protein type V subunit alpha) (Voltage-gated sodium channel subunit alpha Nav1.5) (hH1)	0.420265	0.585787	0.620228
P56817	Beta-secretase 1 (EC 3.4.23.46) (Aspartyl protease 2) (ASP2) (Asp 2) (Beta-site amyloid precursor protein cleaving enzyme 1) (Beta-site APP cleaving enzyme 1) (Memapsin-2) (Membrane-associated aspartic protease 2)	0.238458	0.584288	0.783909
Q6PL18	ATPase family AAA domain-containing protein 2 (EC 3.6.1.-) (AAA nuclear coregulator cancer-associated protein) (ANCCA)	0.663747	0.581153	0.201049
P14324	Farnesyl pyrophosphate synthase (FPP synthase) (FPS) (EC 2.5.1.10) ((2E,6E)-farnesyl diphosphate synthase) (Dimethylallyltranstransferase) (EC 2.5.1.1) (Farnesyl diphosphate synthase) (Geranyltranstransferase)	0.79474	0.576804	0.192876
Q92831	Histone acetyltransferase KAT2B (EC 2.3.1.48) (Histone acetyltransferase PCAF) (Histone acetylase PCAF) (Lysine acetyltransferase 2B) (P300/CBP-associated factor) (P/CAF) (Spermidine acetyltransferase KAT2B) (EC 2.3.1.57)	0.497814	0.576101	0.661072
Q9HCG7	Non-lysosomal glucosylceramidase (NLGase) (EC 3.2.1.45) (Beta-glucocerebrosidase 2) (Beta-glucosidase 2) (Bile acid beta-glucosidase GBA2) (Bile acid glucosyl transferase GBA2) (Cholesterol glucosyltransferase GBA2) (EC 2.4.1.-) (Cholesteryl-beta-glucosidase GBA2) (EC 3.2.1.-) (Glucosylceramidase 2) (Non-lysosomal cholesterol glycosyltransferase) (Non-lysosomal galactosylceramidase) (EC 3.2.1.46)…	0.849569	0.574384	0.206615
P50053	Ketohexokinase (EC 2.7.1.3) (Hepatic fructokinase)	0.628437	0.574097	0.258363
P11388	DNA topoisomerase 2-alpha (EC 5.6.2.2) (DNA topoisomerase II, alpha isozyme)	0.508364	0.568967	0.664857
P06239	Tyrosine-protein kinase Lck (EC 2.7.10.2) (Leukocyte C-terminal Src kinase) (LSK) (Lymphocyte cell-specific protein-tyrosine kinase) (Protein YT16) (Proto-oncogene Lck) (T cell-specific protein-tyrosine kinase) (p56-LCK)	0.255212	0.56892	0.746698
P41229	Lysine-specific demethylase 5C (EC 1.14.11.67) (Histone demethylase JARID1C) (Jumonji/ARID domain-containing protein 1C) (Protein SmcX) (Protein Xe169) ([histone H3]-trimethyl-L-lysine(4) demethylase 5C)	0.7262	0.56501	0.183418
Q96EB6	NAD-dependent protein deacetylase sirtuin-1 (hSIRT1) (EC 2.3.1.286) (NAD-dependent protein deacylase sirtuin-1) (EC 2.3.1.-) (Regulatory protein SIR2 homolog 1) (SIR2-like protein 1) (hSIR2) [Cleaved into: SirtT1 75 kDa fragment (75SirT1)]	0.362318	0.564306	0.781296
Q9Y4K0	Lysyl oxidase homolog 2 (EC 1.4.3.13) (Lysyl oxidase-like protein 2) (Lysyl oxidase-related protein 2) (Lysyl oxidase-related protein WS9-14)	0.769509	0.554462	0.200383
Q8IXJ6	NAD-dependent protein deacetylase sirtuin-2 (EC 2.3.1.286) (NAD-dependent protein defatty-acylase sirtuin-2) (EC 2.3.1.-) (Regulatory protein SIR2 homolog 2) (SIR2-like protein 2)	0.309749	0.553093	0.718008
Q92731	Estrogen receptor beta (ER-beta) (Nuclear receptor subfamily 3 group A member 2)	0.554868	0.551769	0.400861
Q16762	Thiosulfate sulfurtransferase (EC 2.8.1.1) (Rhodanese)	0.681489	0.549217	0.441529
O14786	Neuropilin-1 (Vascular endothelial cell growth factor 165 receptor) (CD antigen CD304)	0.475089	0.541921	0.49095
Q92887	ATP-binding cassette sub-family C member 2 (EC 7.6.2.-) (EC 7.6.2.2) (EC 7.6.2.3) (Canalicular multidrug resistance protein) (Canalicular multispecific organic anion transporter 1) (Multidrug resistance-associated protein 2)	0.464882	0.536776	0.603078
Q9UNQ0	Broad substrate specificity ATP-binding cassette transporter ABCG2 (EC 7.6.2.2) (ATP-binding cassette sub-family G member 2) (Breast cancer resistance protein) (CDw338) (Mitoxantrone resistance-associated protein) (Placenta-specific ATP-binding cassette transporter) (Urate exporter) (CD antigen CD338)	0.711755	0.531086	0.512755
P27338	Amine oxidase [flavin-containing] B (EC 1.4.3.21) (EC 1.4.3.4) (Monoamine oxidase type B) (MAO-B)	0.676539	0.523536	0.558847
P47989	Xanthine dehydrogenase/oxidase [Includes: Xanthine dehydrogenase (XD) (EC 1.17.1.4); Xanthine oxidase (XO) (EC 1.17.3.2) (Xanthine oxidoreductase) (XOR)]	0.65506	0.514042	0.484578
P07858	Cathepsin B (EC 3.4.22.1) (APP secretase) (APPS) (Cathepsin B1) [Cleaved into: Cathepsin B light chain; Cathepsin B heavy chain]	0.497229	0.513756	0.646628
Q13936	Voltage-dependent L-type calcium channel subunit alpha-1C (Calcium channel, L type, alpha-1 polypeptide, isoform 1, cardiac muscle) (Voltage-gated calcium channel subunit alpha Cav1.2)	0.368377	0.51336	0.491207
P40763	Signal transducer and activator of transcription 3 (Acute-phase response factor)	0.682285	0.512992	0.555381
P00734	Prothrombin (EC 3.4.21.5) (Coagulation factor II) [Cleaved into: Activation peptide fragment 1; Activation peptide fragment 2; Thrombin light chain; Thrombin heavy chain]	0.472259	0.509505	0.740421
O15357	Phosphatidylinositol 3,4,5-trisphosphate 5-phosphatase 2 (EC 3.1.3.86) (Inositol polyphosphate phosphatase-like protein 1) (INPPL-1) (Protein 51C) (SH2 domain-containing inositol 5'-phosphatase 2) (SH2 domain-containing inositol phosphatase 2) (SHIP-2)	0.828181	0.485929	0
P08254	Stromelysin-1 (SL-1) (EC 3.4.24.17) (Matrix metalloproteinase-3) (MMP-3) (Transin-1)	0.236395	0.485726	0.650058
P16278	Beta-galactosidase (EC 3.2.1.23) (Acid beta-galactosidase) (Lactase) (Elastin receptor 1)	0.376324	0.479779	0.316396
P11387	DNA topoisomerase 1 (EC 5.6.2.1) (DNA topoisomerase I)	0.460743	0.475097	0.560198
O15245	Solute carrier family 22 member 1 (Organic cation transporter 1) (hOCT1)	0.590503	0.473746	0.339709
P54829	Tyrosine-protein phosphatase non-receptor type 5 (EC 3.1.3.48) (Neural-specific protein-tyrosine phosphatase) (Striatum-enriched protein-tyrosine phosphatase) (STEP)	0.650941	0.469569	0.326876
Q9NP59	Solute carrier family 40 member 1 (Ferroportin-1) (Iron-regulated transporter 1)	0.709142	0.464795	0.18029
P43378	Tyrosine-protein phosphatase non-receptor type 9 (EC 3.1.3.48) (Protein-tyrosine phosphatase MEG2) (PTPase MEG2)	0.260505	0.456016	0.34734
P11509	Cytochrome P450 2A6 (EC 1.14.14.-) (1,4-cineole 2-exo-monooxygenase) (CYPIIA6) (Coumarin 7-hydroxylase) (Cytochrome P450 IIA3) (Cytochrome P450(I))	0.704074	0.455784	0.175892
P10635	Cytochrome P450 2D6 (EC 1.14.14.-) (CYPIID6) (Cholesterol 25-hydroxylase) (Cytochrome P450-DB1) (Debrisoquine 4-hydroxylase)	0.34333	0.454255	0.488387
O95551	Tyrosyl-DNA phosphodiesterase 2 (Tyr-DNA phosphodiesterase 2) (hTDP2) (EC 3.1.4.-) (5'-tyrosyl-DNA phosphodiesterase) (5'-Tyr-DNA phosphodiesterase) (ETS1-associated protein 2) (ETS1-associated protein II) (EAPII) (TRAF and TNF receptor-associated protein) (Tyrosyl-RNA phosphodiesterase) (VPg unlinkase)	0.586151	0.445207	0.285473
P02766	Transthyretin (ATTR) (Prealbumin) (TBPA)	0.800413	0.433072	0.167965
P15144	Aminopeptidase N (AP-N) (hAPN) (EC 3.4.11.2) (Alanyl aminopeptidase) (Aminopeptidase M) (AP-M) (Microsomal aminopeptidase) (Myeloid plasma membrane glycoprotein CD13) (gp150) (CD antigen CD13)	0.495937	0.426237	0.297653
P17405	Sphingomyelin phosphodiesterase (EC 3.1.4.12) (EC 3.1.4.3) (Acid sphingomyelinase) (aSMase) [Cleaved into: Sphingomyelin phosphodiesterase, processed form]	0.486208	0.423926	0.277838
Q12809	Potassium voltage-gated channel subfamily H member 2 (Eag homolog) (Ether-a-go-go-related gene potassium channel 1) (ERG-1) (Eag-related protein 1) (Ether-a-go-go-related protein 1) (H-ERG) (hERG-1) (hERG1) (Voltage-gated potassium channel subunit Kv11.1)	0.304549	0.420329	0.622377
Q99571	P2X purinoceptor 4 (P2X4) (ATP receptor) (Purinergic receptor)	0.407338	0.418529	0.268634
P03951	Coagulation factor XI (FXI) (EC 3.4.21.27) (Plasma thromboplastin antecedent) (PTA) [Cleaved into: Coagulation factor XIa heavy chain; Coagulation factor XIa light chain]	0.317281	0.411634	0.390247
P06746	DNA polymerase beta (EC 2.7.7.7) (5'-deoxyribose-phosphate lyase) (5'-dRP lyase) (EC 4.2.99.-) (AP lyase) (EC 4.2.99.18)	0.377629	0.411552	0.331119
Q9UQ49	Sialidase-3 (EC 3.2.1.18) (Ganglioside sialidasedis) (Membrane sialidase) (N-acetyl-alpha-neuraminidase 3)	0.359205	0.403164	0.266927
P20813	Cytochrome P450 2B6 (EC 1.14.13.-) (1,4-cineole 2-exo-monooxygenase) (CYPIIB6) (Cytochrome P450 IIB1)	0.52035	0.397343	0.269771
Q9Y4C1	Lysine-specific demethylase 3A (EC 1.14.11.65) (JmjC domain-containing histone demethylation protein 2A) (Jumonji domain-containing protein 1A) ([histone H3]-dimethyl-L-lysine(9) demethylase 3A)	0.706833	0.397042	0.11389
P34913	Bifunctional epoxide hydrolase 2 [Includes: Cytosolic epoxide hydrolase 2 (CEH) (EC 3.3.2.10) (Epoxide hydratase) (Soluble epoxide hydrolase) (SEH); Lipid-phosphate phosphatase (EC 3.1.3.76)]	0.275811	0.396615	0.370556
Q9Y337	Kallikrein-5 (EC 3.4.21.-) (Kallikrein-like protein 2) (KLK-L2) (Stratum corneum tryptic enzyme)	0.581439	0.395066	0.383584
P05413	Fatty acid-binding protein, heart (Fatty acid-binding protein 3) (Heart-type fatty acid-binding protein) (H-FABP) (Mammary-derived growth inhibitor) (MDGI) (Muscle fatty acid-binding protein) (M-FABP)	0.848953	0.395023	0
P52895	Aldo-keto reductase family 1 member C2 (EC 1.-.-.-) (EC 1.1.1.112) (EC 1.1.1.209) (EC 1.1.1.53) (EC 1.1.1.62) (EC 1.3.1.20) (3-alpha-HSD3) (Chlordecone reductase homolog HAKRD) (Dihydrodiol dehydrogenase 2) (DD-2) (DD2) (Dihydrodiol dehydrogenase/bile acid-binding protein) (DD/BABP) (Type III 3-alpha-hydroxysteroid dehydrogenase) (EC 1.1.1.357)	0.568699	0.370459	0.203245
Q9Y3R4	Sialidase-2 (EC 3.2.1.18) (Cytosolic sialidase) (N-acetyl-alpha-neuraminidase 2)	0.381073	0.34942	0.155815
P30531	Sodium- and chloride-dependent GABA transporter 1 (GAT-1) (Solute carrier family 6 member 1)	0.705542	0.348844	0
Q4U2R8	Solute carrier family 22 member 6 (Organic anion transporter 1) (hOAT1) (PAH transporter) (hPAHT) (Renal organic anion transporter 1) (hROAT1)	0.52869	0.318323	0.0954412
Q9UIF8	Bromodomain adjacent to zinc finger domain protein 2B (hWALp4)	0.453445	0.309796	0.109691
P19971	Thymidine phosphorylase (TP) (EC 2.4.2.4) (Gliostatin) (Platelet-derived endothelial cell growth factor) (PD-ECGF) (TdRPase)	0.400785	0.29907	0.184153
P49862	Kallikrein-7 (hK7) (EC 3.4.21.117) (Serine protease 6) (Stratum corneum chymotryptic enzyme) (hSCCE)	0.502009	0.284838	0.210456
P28300	Protein-lysine 6-oxidase (EC 1.4.3.13) (Lysyl oxidase) [Cleaved into: Protein-lysine 6-oxidase, long form; Protein-lysine 6-oxidase, short form]	0.570689	0.284254	0.101973
P10253	Lysosomal alpha-glucosidase (EC 3.2.1.20) (Acid maltase) (Aglucosidase alfa) [Cleaved into: 76 kDa lysosomal alpha-glucosidase; 70 kDa lysosomal alpha-glucosidase]	0.557984	0.276744	0.154649
Q8WWR8	Sialidase-4 (EC 3.2.1.18) (N-acetyl-alpha-neuraminidase 4)	0.257571	0.27231	0.197258
Q9UM07	Protein-arginine deiminase type-4 (EC 3.5.3.15) (HL-60 PAD) (Peptidylarginine deiminase IV) (Protein-arginine deiminase type IV)	0.530293	0.27223	0.0876757
O75365	Protein tyrosine phosphatase type IVA 3 (EC 3.1.3.48) (PRL-R) (Protein-tyrosine phosphatase 4a3) (Protein-tyrosine phosphatase of regenerating liver 3) (PRL-3)	0.343836	0.269545	0.0723013
O43175	D-3-phosphoglycerate dehydrogenase (3-PGDH) (EC 1.1.1.95) (2-oxoglutarate reductase) (EC 1.1.1.399) (Malate dehydrogenase) (EC 1.1.1.37)	0.227835	0.2553	0.0897681
O95398	Rap guanine nucleotide exchange factor 3 (Exchange factor directly activated by cAMP 1) (Exchange protein directly activated by cAMP 1) (EPAC 1) (Rap1 guanine-nucleotide-exchange factor directly activated by cAMP) (cAMP-regulated guanine nucleotide exchange factor I) (cAMP-GEFI)	0.535594	0.236395	0
Q9P0U3	Sentrin-specific protease 1 (EC 3.4.22.-) (Sentrin/SUMO-specific protease SENP1)	0.231885	0.230156	0.156452
P01106	Myc proto-oncogene protein (Class E basic helix-loop-helix protein 39) (bHLHe39) (Proto-oncogene c-Myc) (Transcription factor p64)	0.428006	0.206423	0.0785618
Q01469	Fatty acid-binding protein 5 (Epidermal-type fatty acid-binding protein) (E-FABP) (Fatty acid-binding protein, epidermal) (Psoriasis-associated fatty acid-binding protein homolog) (PA-FABP)	0.440974	0.206016	0
O95050	Indolethylamine N-methyltransferase (Indolamine N-methyltransferase) (EC 2.1.1.49) (EC 2.1.1.96) (Aromatic alkylamine N-methyltransferase) (Amine N-methyltransferase) (Arylamine N-methyltransferase) (Thioether S-methyltransferase) (TEMT)	0.313187	0.204515	0
Q99519	Sialidase-1 (EC 3.2.1.18) (Acetylneuraminyl hydrolase) (G9 sialidase) (Lysosomal sialidase) (N-acetyl-alpha-neuraminidase 1)	0.26692	0.132259	0
P54132	RecQ-like DNA helicase BLM (EC 5.6.2.4) (Bloom syndrome protein) (DNA 3'-5' helicase BLM) (DNA helicase, RecQ-like type 2) (RecQ2) (RecQ protein-like 3)	0.554966	0	0

## Sheet: Table E All BP
Category	Term	NAME	Count	%	PValue	Genes	List Total	Pop Hits	Pop Total	Fold Enrichment	Bonferroni	Benjamini	FDR
GOTERM_BP_DIRECT	GO:0016310	phosphorylation	116	21.7636	7.80948e-63	P12931, P21802, P42345, Q06418, P17948, O96017, O15530, P27361, Q9NWZ3, P53779, P41240, P00533, P42338, P42336, P52333, P34947, Q5S007, O00329, P06239, P29597, O94768, Q13535, Q8NHU3, Q05397, P53667, P11387, P41595, Q00535, P17252, P06241, Q9NRA0, O14965, Q16539, P54760, P04626, P43250, O75116, P51812, P04629, Q02156, P43405, O60674, P68400, Q05655, P06493, Q96GD4, Q13153, P41743, P25098, P05129,…	533	633	19734	6.78488	3.48615e-59	3.48615e-59	3.08396e-59
GOTERM_BP_DIRECT	GO:0006468	protein phosphorylation	90	16.8856	1.6257e-58	P25098, P05129, P07947, Q13315, P28482, P07949, P07948, P11802, P12931, Q06187, Q08881, P19525, P42345, P15056, Q04759, P30291, Q99683, P49137, Q13882, P05771, P04049, O96017, O15530, Q15746, P27361, P36897, P51955, P53779, Q05513, P41240, P49841, P05067, O14757, P52333, P54753, P11309, P34947, Q5S007, O00329, P29597, P06239, P30305, Q9Y243, P49840, O94768, Q15119, P78527, Q05397, P53667, Q00535,…	533	376	19734	8.86222	7.25714e-55	3.62857e-55	3.20995e-55
GOTERM_BP_DIRECT	GO:0046777	protein autophosphorylation	44	8.25516	2.30035e-32	P54753, P11309, P34947, Q5S007, O94768, Q13315, Q13535, P07948, P12931, P36888, Q05397, P21802, P19525, P42345, Q06418, P17948, P08069, P49137, Q13882, O14965, O96017, P35968, P53355, P54760, O15530, P31749, P09619, P51955, P04629, Q13627, Q9P1W9, P10721, P16234, P11362, P00519, O60674, P00533, P49841, Q14289, Q96GD4, Q13153, P08631, Q9UM73, P06213	533	149	19734	10.9334	1.02688e-28	3.42293e-29	3.02803e-29
GOTERM_BP_DIRECT	GO:0009410	response to xenobiotic stimulus	53	9.94371	6.84679e-31	P07900, P07949, P07948, P11802, Q99572, P12931, Q9UQL6, P31213, P21728, Q16790, P05771, P31645, P78536, Q92769, P12821, P37231, Q00987, P01106, P08253, P42574, Q01959, P28223, P28300, P06239, P10415, P80365, P29274, Q13535, P14416, O75762, P04818, P35354, O00763, P17405, P11387, P41595, P08183, Q14432, P23443, P01375, P09237, P33527, P30536, O15111, P04629, P35222, P00519, Q04206, P06493, P23975,…	533	254	19734	7.72556	3.05641e-27	7.64102e-28	6.75949e-28
GOTERM_BP_DIRECT	GO:0018105	peptidyl-serine phosphorylation	43	8.06754	3.79833e-30	P25098, Q5S007, P05129, Q9Y243, Q13315, P28482, Q13535, O95271, P31751, P78527, P11387, P42345, Q04759, Q00535, P17252, P49137, Q13464, O14920, P05771, P23443, O14965, Q16539, O15111, Q96KB5, O15530, P53350, P31749, P36897, P51812, Q13627, Q02156, P53779, P17612, Q05513, P68400, Q05655, Q14164, P24941, P06493, P45983, P48730, P49841, P41743	533	157	19734	10.1404	1.69558e-26	3.39115e-27	2.99992e-27
GOTERM_BP_DIRECT	GO:0018108	peptidyl-tyrosine phosphorylation	28	5.25328	1.31603e-29	P52333, P06239, P07948, P29350, P12931, P36888, Q05397, Q06187, P21802, P17948, P06241, P35968, P29323, Q9HAZ1, P04626, P09619, P04629, Q13627, P43403, P16234, P43405, P11362, P00519, O60674, P00533, Q14289, P08631, P06213	533	50	19734	20.7337	5.87475e-26	9.79125e-27	8.66166e-27
GOTERM_BP_DIRECT	GO:0008284	positive regulation of cell population proliferation	61	11.4447	2.32722e-22	Q9H8M2, P07948, P11802, P36544, P10275, P21802, P17948, P27487, P56524, P35968, P78536, Q9NYA1, Q92769, P09619, P36897, Q9H3R0, P16234, Q05513, Q00987, P42330, Q99873, P00734, Q16288, P01106, P00533, Q96EB6, Q15910, P34947, P52895, P28223, O95136, P30305, P10415, P29350, P36888, Q05397, P41595, P08069, Q9NRA0, P24530, P25025, P32239, P43490, P04626, Q13547, P08908, P35222, Q86X55, P11362, O60674,…	533	506	19734	4.46341	1.03887e-18	1.4841e-19	1.31288e-19
GOTERM_BP_DIRECT	GO:0043066	negative regulation of apoptotic process	59	11.0694	7.10876e-21	Q04760, P12931, P19525, P42345, P15056, Q96RI1, P00742, P04049, P35968, Q9NYA1, Q92769, P36897, Q07820, P53779, Q07817, Q05513, Q00987, Q02763, P01106, P98170, P00533, Q13490, P49841, Q96EB6, P11309, P34947, P10415, P78527, P30542, Q05397, P14780, P41595, Q9UDY8, O15379, P08069, Q14432, P24530, P23443, O14965, P01375, O15151, P53355, P04626, P53350, Q13547, P31749, P51812, P04629, P15559, Q9P1W9,…	533	507	19734	4.30856	3.17335e-17	3.96669e-18	3.50906e-18
GOTERM_BP_DIRECT	GO:0006954	inflammatory response	53	9.94371	3.06527e-20	Q15858, Q99572, P41182, P14555, Q9UQL6, P42345, Q04759, Q99685, Q96RI1, P49137, P43116, P40763, P56524, P30556, P35408, P06746, Q9Y239, Q9NYA1, P0DMS8, P35367, P51679, P10721, P61073, Q05513, P49327, Q9UKV0, O00206, O00329, P29274, P51681, P32246, P30542, P41597, Q96P20, Q9NYK1, P25103, O14920, P25025, P01375, Q16853, O15111, P14902, P31749, P34972, P30530, P35228, Q04206, P16050, P48736, P29317,…	533	422	19734	4.64998	1.36834e-16	1.52037e-17	1.34497e-17
GOTERM_BP_DIRECT	GO:0007169	cell surface receptor protein tyrosine kinase signaling pathway	29	5.4409	9.6359e-20	P06239, P07947, P07949, P07948, P12931, P36888, P21802, Q06418, P08581, P17948, P06241, Q13882, P35968, P04626, P09619, P04629, P30530, P43403, P16234, P43405, P11362, Q02763, Q16288, P00533, P29317, P42338, P08631, Q9UM73, P06213	533	111	19734	9.67304	4.30147e-16	4.30147e-17	3.80522e-17
GOTERM_BP_DIRECT	GO:0001666	response to hypoxia	35	6.5666	1.20361e-19	P04798, Q09472, P80365, P22460, Q13315, P14416, P36544, P11166, Q9Y4K0, P30542, P00749, Q92793, Q07869, Q16790, Q9GZT9, P01375, P31645, P27487, P78536, P25101, P50281, Q13526, P08709, P12821, P35228, Q96KS0, P61073, Q02763, P08253, Q13490, Q16665, P42574, Q14289, P00750	533	177	19734	7.32121	5.37293e-16	4.88449e-17	4.32098e-17
GOTERM_BP_DIRECT	GO:0043410	positive regulation of MAPK cascade	35	6.5666	8.69977e-19	P07949, P07948, P14416, Q99572, P36544, P18089, P10275, P30542, P36888, P21802, P19525, P41594, P21728, P17948, P07550, P08069, Q13464, P01375, P08588, P04049, P35968, P04626, O75116, Q02156, P35222, Q02750, P10721, P43405, P11362, O60674, Q02763, Q9HC29, P25116, P06213	533	188	19734	6.89284	3.88358e-15	3.23632e-16	2.86295e-16
GOTERM_BP_DIRECT	GO:0030335	positive regulation of cell migration	42	7.87992	1.65935e-18	Q15910, O00329, Q13315, P07949, P07948, P32246, P31751, Q05397, P00749, P21728, P17252, P17948, P08069, P00742, P09237, P40763, P35968, P78536, P29323, Q9NYA1, P50281, O75116, P31749, Q15746, P09619, P36897, P08709, P10721, P16234, P61073, O60674, P08151, P21453, Q16288, P08253, P00533, Q14289, P29317, Q13153, P25116, P06213	533	287	19734	5.4182	7.40733e-15	5.49292e-16	4.85922e-16
GOTERM_BP_DIRECT	GO:0051897	positive regulation of phosphatidylinositol 3-kinase/protein kinase B signal transduction	35	6.5666	1.72269e-18	P52895, P07949, Q99571, P29350, P12931, P36888, Q05397, P42345, Q06418, P17948, P08069, P01375, P35968, Q03181, O15530, Q14416, P09619, P36897, P04629, P10721, P30530, P16234, P11362, O60674, P42330, Q02763, P00734, Q16288, P00533, Q14289, P48736, P25116, Q96EB6, P42336, P06213	533	192	19734	6.74924	7.69009e-15	5.49292e-16	4.85922e-16
GOTERM_BP_DIRECT	GO:0022617	extracellular matrix disassembly	20	3.75235	2.26404e-18	Q9Y337, P49862, P50281, P03956, P39900, O75173, O60911, P14780, Q9UNA0, P00747, P23946, P22894, P45452, P08253, P08254, P07477, P25774, P43235, P08246, P09237	533	46	19734	16.0976	1.01067e-14	6.73778e-16	5.96046e-16
GOTERM_BP_DIRECT	GO:0007165	signal transduction	91	17.0732	2.90535e-18	Q9UBF8, Q13315, P28482, P07949, P07948, P11802, Q99571, P36544, P12931, P19971, O95398, P10275, Q08881, Q06418, P15056, P00749, O60760, Q92731, P02766, O14786, P05771, P40763, P04049, Q9UIQ6, P25101, Q9Y239, Q9Y233, P0DMS8, P09619, P36897, Q9NWZ3, P10721, Q07343, P53779, O76074, P37231, Q05513, P41240, P54829, P08173, P00533, P42338, P34947, Q5S007, O00329, P06239, Q9Y243, P11229, P31751, P17405,…	533	1240	19734	2.71711	1.29695e-14	8.10592e-16	7.17076e-16
GOTERM_BP_DIRECT	GO:0033674	positive regulation of kinase activity	21	3.93996	5.80846e-18	P35968, P54760, P04626, P07949, P09619, P04629, P30530, P36888, P21802, P16234, Q06418, P11362, P08581, Q02763, P17948, Q16288, P08069, P00533, P29317, Q9UM73, P06213	533	55	19734	14.1366	2.59289e-14	1.52523e-15	1.34927e-15
GOTERM_BP_DIRECT	GO:0006338	chromatin remodeling	44	8.25516	3.33541e-17	Q96LA8, Q9H8M2, P29375, P55201, Q13315, Q8WUI4, Q9UPP1, Q13535, Q9Y2K7, O75164, P78527, Q9UIF8, P11387, O60885, Q9Y4C1, Q92793, P17252, O60341, P03372, P05771, Q9NTG7, O14965, Q92831, P25440, P56524, Q92769, Q9UM07, O15054, Q13547, Q9NQR1, Q13627, Q58F21, Q9H3R0, Q86X55, O60674, Q99873, P24941, P01106, P06493, P41229, Q9UGL1, Q15059, Q13153, O14757	533	343	19734	4.74948	1.48893e-13	8.27183e-15	7.31753e-15
GOTERM_BP_DIRECT	GO:0006508	proteolysis	56	10.5066	4.60493e-17	P49862, P50579, P00749, P00747, P23946, P00746, P22894, P45452, P00742, P07477, P43235, P08246, Q9Y5Z0, P27487, Q9Y4P1, P07711, Q9UIQ6, P78536, P03951, P03952, P03956, P12821, O75173, P15144, P00734, P08253, P08254, P42574, P05067, P25774, Q12884, P14735, P56817, Q8NBP7, P14780, Q9UDY8, P48147, Q9NZ08, Q93009, Q6P179, P09237, Q9Y337, P07339, P50281, P07858, Q9P0U3, P28074, P08709, P39900, Q9UNA0,…	533	554	19734	3.74254	2.05564e-13	1.08192e-14	9.57098e-15
GOTERM_BP_DIRECT	GO:0007187	G protein-coupled receptor signaling pathway, coupled to cyclic nucleotide second messenger	20	3.75235	8.10281e-17	P08912, P34969, P28335, Q9Y5N1, P28223, P11229, P35367, P34972, P50406, P08908, P32246, P25929, P41595, P20309, P41143, P21728, P08172, P08173, P35372, P21554	533	54	19734	13.7127	4.95604e-13	1.80855e-14	1.5999e-14
GOTERM_BP_DIRECT	GO:0007275	multicellular organism development	23	4.3152	1.53812e-16	P35968, P54760, P04626, P07949, P09619, P04629, P10721, P30530, P11473, P36888, P21802, P16234, Q06418, P11362, P08581, Q02763, P17948, Q16288, P08069, P00533, P29317, Q9UM73, P06213	533	81	19734	10.5131	4.95604e-13	3.26961e-14	2.8924e-14
GOTERM_BP_DIRECT	GO:0035556	intracellular signal transduction	48	9.00563	4.07368e-16	P52333, Q5S007, P29597, P05129, P06239, Q9Y243, O94768, P28482, P14416, P29350, Q06124, P12931, P31751, O95398, Q08881, Q06187, Q04759, P17252, P06241, P49137, P24530, P05771, Q16539, P53355, Q9Y239, Q9NYA1, O15530, P04626, P31749, P27361, P36897, P51812, Q9NWZ3, Q02156, P10721, P43403, P43405, O60674, Q05513, Q05655, Q04206, Q9HC29, P23458, P49841, Q13153, P41743, O14757, P08631	533	432	19734	4.11382	1.98241e-12	8.26587e-14	7.31226e-14
GOTERM_BP_DIRECT	GO:0048511	rhythmic process	22	4.12758	1.32766e-15	Q15910, Q09472, P05129, O75116, P51449, P35398, P78527, P53779, P11388, P11387, P37231, P42345, Q92793, P68400, Q00535, P06493, P45983, P41229, Q9UGL1, P45984, Q93009, Q92831	533	79	19734	10.3106	5.94724e-12	2.57681e-13	2.27953e-13
GOTERM_BP_DIRECT	GO:0018107	peptidyl-threonine phosphorylation	19	3.56473	2.4196e-15	Q5S007, P49840, O15530, P28482, O75116, P31749, Q13627, O95271, P78527, P53779, P68400, Q05655, Q00535, P17252, P67870, P06493, P45983, P49841, Q13464, O14757	533	55	19734	12.7902	1.09033e-11	4.50046e-13	3.98126e-13
GOTERM_BP_DIRECT	GO:0070374	positive regulation of ERK1 and ERK2 cascade	34	6.37899	3.05554e-15	O00206, P28223, P14416, P36544, O43613, Q06124, P12931, P14555, P32246, P21802, P15056, P41595, P17252, O14786, P01375, P28335, P35968, Q9Y239, P27361, P09619, P04629, Q02750, P16234, P00519, Q05513, Q02763, P35372, Q9HC29, P16050, P00533, Q14289, P05067, P25116	533	228	19734	5.52118	1.38769e-11	5.45597e-13	4.82653e-13
GOTERM_BP_DIRECT	GO:0098664	G protein-coupled serotonin receptor signaling pathway	12	2.25141	1.90941e-14	P08912, P34969, P28335, Q9Y5N1, P28223, P41595, P11229, P20309, P08172, P08173, P35367, P50406	533	16	19734	27.7683	8.52438e-11	3.27831e-12	2.9001e-12
GOTERM_BP_DIRECT	GO:0032496	response to lipopolysaccharide	26	4.87805	4.69481e-14	O00206, P04798, Q99572, P35354, Q06187, P21802, P49137, P08246, P23443, P43116, P35408, P78536, Q92769, O15111, P14902, P51812, P34972, P15559, P12821, P35228, O60674, P00797, P42574, P27338, P25116, P21554	533	139	19734	6.92543	2.0964e-10	7.76209e-12	6.8666e-12
GOTERM_BP_DIRECT	GO:0007204	positive regulation of cytosolic calcium ion concentration	27	5.06567	9.51434e-14	P46095, P28223, P51681, Q13936, P32246, P41597, P03372, P25103, P24530, Q99705, P25025, P43116, P32239, P35408, P30556, P25101, P25024, P51679, Q8NER1, P61073, P00519, O60674, P35372, Q14289, Q16581, P48736, P25116	533	156	19734	6.40807	4.24732e-10	1.51686e-11	1.34186e-11
GOTERM_BP_DIRECT	GO:0006805	xenobiotic metabolic process	24	4.50281	1.43516e-13	P33527, P04798, P11509, Q16678, P11712, P10635, P51449, P15559, Q9Y6L6, P10632, P35398, O95342, P05181, P20813, P08183, P33261, P08684, P06276, O15245, P05177, Q04828, O15439, Q92887	533	121	19734	7.34368	6.40815e-10	2.20915e-11	1.95429e-11
GOTERM_BP_DIRECT	GO:0019722	calcium-mediated signaling	24	4.50281	1.72484e-13	P30556, Q5S007, P25024, Q9NYA1, O15530, P51681, Q99571, O75762, Q99572, P51679, P32246, Q8NER1, Q06187, P43403, P41597, P43405, P61073, P41595, P20309, Q7Z2W7, Q16581, P24530, P25025, P01375	533	122	19734	7.28349	7.70168e-10	2.56657e-11	2.27047e-11
GOTERM_BP_DIRECT	GO:0034614	cellular response to reactive oxygen species	17	3.18949	3.68105e-13	P05412, Q5S007, O15111, P10636, Q13315, P28482, Q15119, P31749, P27361, P53779, Q06187, P16234, P14780, P08253, P45983, P00533, P08254, P45984	533	53	19734	11.8757	1.64342e-09	5.30071e-11	4.68918e-11
GOTERM_BP_DIRECT	GO:0032869	cellular response to insulin stimulus	21	3.93996	6.12656e-13	Q92847, P49840, O15530, P31749, P12931, P31751, P78527, Q9UQL6, Q8NBP7, P37231, P42345, Q05513, Q9UKV0, P22413, P09874, P41743, P23443, P09467, P42336, Q92831, P06213	533	94	19734	8.27141	2.73474e-09	8.54655e-11	7.56055e-11
GOTERM_BP_DIRECT	GO:0038096	Fc-gamma receptor signaling pathway involved in phagocytosis	12	2.25141	6.65504e-13	P43405, P00519, P07947, Q05655, P07948, P06241, P12931, Q02156, Q13153, Q05397, P08631, P53667	533	20	19734	22.2146	2.97065e-09	9.00246e-11	7.96387e-11
GOTERM_BP_DIRECT	GO:0001934	positive regulation of protein phosphorylation	29	5.4409	1.93948e-12	Q5S007, P07900, P07948, Q99572, P36544, Q05397, P14780, P15056, O15379, P24530, P01375, P04049, P35968, Q13526, P04626, O75116, P31749, P04629, P00519, Q02763, P00734, Q16288, P48730, P00533, P05067, Q13153, Q96EB6, P06213	533	206	19734	5.21217	8.6577e-09	2.54642e-10	2.25264e-10
GOTERM_BP_DIRECT	GO:0070301	cellular response to hydrogen peroxide	18	3.37711	2.0541e-12	Q15910, Q9NYA1, Q92769, Q16678, O15054, O75762, P15559, P12931, P30530, P00519, Q00987, Q05655, Q04206, Q99683, P06241, P06493, Q9UBN7, Q96EB6	533	68	19734	9.80057	9.16966e-09	2.59372e-10	2.29449e-10
GOTERM_BP_DIRECT	GO:0007200	phospholipase C-activating G protein-coupled receptor signaling pathway	21	3.93996	2.09171e-12	P32239, P32238, P30556, P28335, P25101, P28223, P14416, P35367, P41145, P41595, P41143, Q5XXA6, P35372, P21453, P03372, P48736, Q16581, P25103, P24530, P25025, P25116	533	100	19734	7.77512	9.33717e-09	2.59372e-10	2.29449e-10
GOTERM_BP_DIRECT	GO:0008202	steroid metabolic process	16	3.00188	2.24212e-12	P52895, P04798, P30536, P11509, Q16678, P11712, P10635, P10632, P37059, P05181, P42330, P05093, P20813, P33261, P08684	533	50	19734	11.8478	1.00087e-08	2.70509e-10	2.39301e-10
GOTERM_BP_DIRECT	GO:0010628	positive regulation of gene expression	46	8.63039	2.811e-12	O00206, O00329, O00408, P49840, Q13315, P07949, P41182, Q99572, O75164, P10275, P42345, P15056, Q13464, P06401, P01375, P40763, P26358, P31645, P34913, Q16539, Q03181, P29323, O15111, P04626, Q13547, O75116, P31749, P36897, P35222, Q02750, Q58F21, P53779, P11473, P37231, Q00987, Q04206, Q14164, Q16288, P01106, P06493, P45983, Q16665, P49841, Q9UGL1, P05067, P45984, P42338	533	509	19734	3.34602	1.25482e-08	3.30219e-10	2.92122e-10
GOTERM_BP_DIRECT	GO:0007268	chemical synaptic transmission	30	5.62852	6.53076e-12	P08912, P34969, P05129, P28223, P46098, P11229, P28482, O43497, P36544, O43613, P41595, P41594, Q00535, O94925, P28335, Q9Y5N1, Q14416, P51812, P35367, P50406, P08908, P35222, P30531, P41145, P20309, P08172, P08173, P23975, P43003	533	232	19734	4.78764	2.91534e-08	7.4752e-10	6.61281e-10
GOTERM_BP_DIRECT	GO:0045471	response to ethanol	21	3.93996	9.37809e-12	P06746, P15559, P04818, O95342, P21802, P41145, Q07869, Q96KQ7, P06241, P06493, P08069, Q13490, Q14289, P25103, P27338, P43235, P05771, P21554, P23443, Q01959, P01375	533	108	19734	7.19919	4.18636e-08	1.04659e-09	9.25852e-10
GOTERM_BP_DIRECT	GO:0043406	positive regulation of MAP kinase activity	16	3.00188	1.04695e-11	Q15910, O00206, Q5S007, P04626, P09619, P10721, P36888, P11362, P41595, P17948, Q16288, P00533, P48736, P08246, P01375, P06213	533	55	19734	10.7707	4.67359e-08	1.1399e-09	1.00839e-09
GOTERM_BP_DIRECT	GO:0038083	peptidyl-tyrosine autophosphorylation	10	1.87617	1.24898e-11	P35968, P00519, P06239, P27361, P04629, P08069, Q13627, P00533, Q14289, Q9UM73	533	14	19734	26.446	5.57544e-08	1.32749e-09	1.17434e-09
GOTERM_BP_DIRECT	GO:0042752	regulation of circadian rhythm	17	3.18949	1.967e-11	Q15910, P05129, O75116, Q9Y2K7, P78527, P53779, P11388, P37231, P42345, Q07869, O15379, P06493, P48730, P45983, P49841, P45984, Q93009	533	67	19734	9.39425	8.78071e-08	2.04202e-09	1.80644e-09
GOTERM_BP_DIRECT	GO:0009636	response to toxic substance	18	3.37711	2.23391e-11	P31645, P34913, P23141, P05129, O15111, P10415, Q15858, P07948, P14416, P15559, O95050, P04818, P30531, Q00987, P06493, P41229, P27338, P23443	533	78	19734	8.54409	9.97214e-08	2.2664e-09	2.00493e-09
GOTERM_BP_DIRECT	GO:0045893	positive regulation of DNA-templated transcription	54	10.1313	2.46731e-11	P29375, P07949, P54132, Q03111, P10275, O60885, Q9Y4C1, Q07869, Q99683, Q92731, Q96RI1, P00742, P05771, P40763, P05412, P56524, O96017, Q03181, Q92769, P36897, P37231, P01106, P00533, Q13490, P11309, Q09472, P55201, Q9UPP1, P51449, P19793, P35398, Q12809, Q92793, P03372, O14920, Q15046, Q92831, P61964, P01375, O15111, Q13547, P31749, Q9P1W9, Q13627, P35222, Q02750, Q58F21, Q04206, P08151, P24941,…	533	713	19734	2.80409	1.10141e-07	2.44758e-09	2.16521e-09
GOTERM_BP_DIRECT	GO:0035094	response to nicotine	14	2.62664	4.28772e-11	Q92769, P10415, P28482, P14416, P36544, P41145, P41143, P08069, P08253, P42574, P25103, P21554, Q01959	533	42	19734	12.3415	1.91404e-07	4.16095e-09	3.68091e-09
GOTERM_BP_DIRECT	GO:0086010	membrane depolarization during action potential	10	1.87617	6.80082e-11	Q14524, Q9Y5Y9, O95180, Q9NY46, Q15858, O43497, P35499, P35498, Q99250, Q12809	533	16	19734	23.1402	3.03588e-07	6.44077e-09	5.69771e-09
GOTERM_BP_DIRECT	GO:0071222	cellular response to lipopolysaccharide	26	4.87805	6.92556e-11	O00206, P51681, P11802, P12931, Q9UQL6, P14780, Q96P20, P22894, Q96RI1, P24530, P01375, Q16539, Q92847, P29323, P30536, Q9NWZ3, Q07343, P53779, P35228, P30530, P41145, P00519, O60674, Q04206, Q9HC29, P45983, P08254	533	191	19734	5.03997	3.09157e-07	6.44077e-09	5.69771e-09
GOTERM_BP_DIRECT	GO:0001525	angiogenesis	30	5.62852	8.16756e-11	Q12884, P54753, P18089, P35398, P19971, P35354, O95398, Q05397, P21802, P17252, P17948, O14786, Q9NZ08, Q16539, P35968, P29323, P54760, Q16678, P50281, P09619, P43405, P11362, P15144, Q02763, P21453, P08253, Q16665, P48736, Q96EB6, P42336	533	257	19734	4.32191	3.646e-07	7.44082e-09	6.58239e-09
GOTERM_BP_DIRECT	GO:0051603	proteolysis involved in protein catabolic process	14	2.62664	1.13914e-10	Q12884, P07711, P07858, P28065, P14735, P28074, O60911, Q00987, Q9UDY8, P20618, P40306, P49721, P25774, P43235	533	45	19734	11.5187	5.08513e-07	1.01703e-08	8.99695e-09
GOTERM_BP_DIRECT	GO:0008203	cholesterol metabolic process	18	3.37711	1.40794e-10	P23141, Q03181, P11712, P10635, P19099, P35610, P15538, P17405, Q9HCG7, P11597, Q8NBP7, P11150, P04062, P08684, O75908, P05177, P05067	533	87	19734	7.66022	6.28504e-07	1.23236e-08	1.09019e-08
GOTERM_BP_DIRECT	GO:0045944	positive regulation of transcription by RNA polymerase II	75	14.0713	1.57889e-10	P07947, Q13315, O95271, Q9UQL6, P10275, P21802, O60885, Q9Y4C1, Q07869, P07550, Q92731, Q96RI1, P40763, P05412, P04049, P56524, Q03181, Q92769, Q13526, O15054, P27361, Q9H3R0, P37231, P21453, P01106, P00533, P05067, Q96EB6, O00206, Q09472, P27695, P49840, Q9UPP1, P14416, P19793, P35398, P78527, P11388, Q8IXJ6, P08581, Q92793, Q96P20, O15379, Q9NYK1, O60341, P03372, O14920, Q9GZT9, P09874, P06401,…	533	1256	19734	2.21085	7.04816e-07	1.35542e-08	1.19904e-08
GOTERM_BP_DIRECT	GO:0000165	MAPK cascade	21	3.93996	1.7326e-10	P04049, Q5S007, P51681, P07949, P27361, Q99572, P29350, P18089, O00255, Q02750, Q02156, P35222, P10275, Q99558, P15056, P11362, Q99683, P01106, P00533, P49137, Q14289	533	126	19734	6.17073	7.73432e-07	1.45931e-08	1.29095e-08
GOTERM_BP_DIRECT	GO:0006974	DNA damage response	32	6.00375	3.03469e-10	Q9UGN5, P10415, Q13315, P28482, P10636, P54132, Q13535, P07948, P41182, P78527, P11388, P42345, O60885, P49137, P55072, P09874, O96017, P06746, P27361, Q07820, O00255, P00519, P68400, Q99873, Q05655, P01106, P06493, P98170, P42574, Q13153, O14757, Q96EB6	533	307	19734	3.85922	1.35468e-06	2.50867e-08	2.21925e-08
GOTERM_BP_DIRECT	GO:0099171	presynaptic modulation of chemical synaptic transmission	12	2.25141	3.8114e-10	P28223, P05129, P21728, Q14416, P29274, P08172, P0DMS8, P29275, P14416, P56817, P49841, P05771	533	32	19734	13.8841	1.70141e-06	3.09347e-08	2.73658e-08
GOTERM_BP_DIRECT	GO:0010629	negative regulation of gene expression	32	6.00375	3.90448e-10	P10636, P12931, P32246, O75164, O00763, Q53GL7, P06241, O15357, P03372, O14746, P06401, O14965, P01375, P40763, P26358, P35968, Q13547, O75116, P31749, P35222, P12821, P35228, P37231, P41143, P06493, Q16665, P49841, P05067, P47989, Q92887, Q96EB6, P42336	533	310	19734	3.82187	1.74296e-06	3.11243e-08	2.75336e-08
GOTERM_BP_DIRECT	GO:0060079	excitatory postsynaptic potential	16	3.00188	4.37464e-10	Q5S007, O95136, P49840, P46098, P29274, P31749, Q99571, P14416, Q99572, P36544, P30542, Q8NER1, P08581, Q00535, P49841	533	70	19734	8.46272	1.95284e-06	3.42603e-08	3.03078e-08
GOTERM_BP_DIRECT	GO:0006915	apoptotic process	46	8.63039	4.51104e-10	P11309, P34947, Q09472, P10415, O94768, P29274, P28482, P21802, Q8NBP7, P14222, P14780, P08581, Q96P20, O15357, P05771, P43235, P09874, P23443, O14965, P04049, Q16539, Q03181, P53355, Q9Y239, Q86VZ5, P27361, P36897, Q02156, O60911, Q9NP59, Q07817, P61073, O60674, Q00987, P68400, Q05655, P04150, P06493, Q13490, P42574, Q14289, P05067, P25774, Q9BZP6, Q13153, O14757	533	593	19734	2.87204	2.01373e-06	3.47195e-08	3.0714e-08
GOTERM_BP_DIRECT	GO:0030574	collagen catabolic process	13	2.43902	5.04937e-10	P07711, P50281, P07858, P03956, P39900, P14780, P22894, P45452, P08253, P08254, P25774, P43235, P09237	533	41	19734	11.7394	2.25404e-06	3.82041e-08	3.37966e-08
GOTERM_BP_DIRECT	GO:0045766	positive regulation of angiogenesis	23	4.3152	5.3474e-10	O00329, P35968, Q9NYA1, Q9Y243, Q16678, O15530, P36544, P04629, O95398, Q02763, P17252, P23946, P17948, O14786, Q16665, Q9NZ08, Q14289, Q16581, P05771, O14746, Q96EB6, P40763	533	163	19734	5.2243	2.38708e-06	3.97847e-08	3.51948e-08
GOTERM_BP_DIRECT	GO:0048013	ephrin receptor signaling pathway	14	2.62664	6.40903e-10	P54753, P29323, P07947, P54760, P07948, P04629, Q06124, P12931, Q05397, P14780, P06241, P08253, P29317, Q13153	533	51	19734	10.1636	2.86099e-06	4.69015e-08	4.14906e-08
GOTERM_BP_DIRECT	GO:0070371	ERK1 and ERK2 cascade	14	2.62664	8.33725e-10	O00206, P35408, Q9Y239, P28482, P27361, Q02750, P15056, P00519, P41595, Q9HC29, O15357, P01106, P06493, Q15046	533	52	19734	9.96811	3.72174e-06	6.00282e-08	5.31029e-08
GOTERM_BP_DIRECT	GO:0042632	cholesterol homeostasis	19	3.56473	8.54089e-10	P34913, Q9Y5X9, P23141, P05413, P30536, O15496, P35610, P35398, O95342, P11597, Q8NBP7, P11150, Q96RI1, O75908, Q9UKV0, Q04828, P15090, Q96EB6	533	110	19734	6.39512	3.81264e-06	6.05183e-08	5.35364e-08
GOTERM_BP_DIRECT	GO:0031295	T cell costimulation	13	2.43902	9.33556e-10	P27487, P06239, P07947, O15530, P07948, P31749, P29350, Q06124, P12931, P42345, P41240, P06241, P42336	533	43	19734	11.1934	4.16738e-06	6.51155e-08	5.76033e-08
GOTERM_BP_DIRECT	GO:0045429	positive regulation of nitric oxide biosynthetic process	13	2.43902	1.2525e-09	O00206, P07900, P31749, Q99571, P35354, Q8NER1, O60674, P35372, P03372, Q14289, P42338, P01375, P06213	533	44	19734	10.939	5.59116e-06	8.60181e-08	7.60944e-08
GOTERM_BP_DIRECT	GO:1900034	regulation of cellular response to heat	9	1.68856	1.44273e-09	P42345, Q09472, Q92793, Q13315, P10636, Q13535, P49841, P49137, Q96EB6	533	15	19734	22.2146	6.44031e-06	9.75808e-08	8.63232e-08
GOTERM_BP_DIRECT	GO:0042759	long-chain fatty acid biosynthetic process	10	1.87617	1.54893e-09	P04798, P09917, P05181, P11712, P10635, P08684, P16050, P10632, P05177	533	21	19734	17.6307	6.91438e-06	1.032e-07	9.12941e-08
GOTERM_BP_DIRECT	GO:1904646	cellular response to amyloid-beta	13	2.43902	1.66654e-09	P33527, O00206, P29323, P56817, P41594, Q00535, P06241, P07550, P08069, P49841, P05067, P09874, P01375	533	45	19734	10.6959	7.43939e-06	1.09403e-07	9.67816e-08
GOTERM_BP_DIRECT	GO:0043491	phosphatidylinositol 3-kinase/protein kinase B signal transduction	16	3.00188	2.17186e-09	O00329, Q03181, P28223, P04626, P31749, P14416, Q06418, P41595, O15357, P08069, P48736, P29317, P42338, P42336, P01375, P40763	533	78	19734	7.59475	9.69514e-06	1.4003e-07	1.23875e-07
GOTERM_BP_DIRECT	GO:0046718	symbiont entry into host cell	18	3.37711	2.19581e-09	P27487, P07711, P30556, P25098, P28223, P07858, P51681, P14735, P17405, P30530, P15144, Q06418, P61073, P06493, O14786, P00533, P29317, P06213	533	103	19734	6.47028	9.80205e-06	1.4003e-07	1.23875e-07
GOTERM_BP_DIRECT	GO:0016098	monoterpenoid metabolic process	7	1.31332	2.55434e-09	P05181, P11712, P10635, P33261, P08684, P05177	533	7	19734	37.0244	1.14025e-05	1.606e-07	1.42072e-07
GOTERM_BP_DIRECT	GO:1904645	response to amyloid-beta	9	1.68856	2.81745e-09	P14780, Q92769, P06241, P45452, P36544, P08253, P08254, P39900	533	16	19734	20.8262	1.2577e-05	1.74682e-07	1.54529e-07
GOTERM_BP_DIRECT	GO:0007611	learning or memory	15	2.81426	2.92781e-09	Q92847, Q09472, P29323, P05129, P10636, P28482, P36544, P04629, P12931, P41594, P08473, P00533, P42574, P05067	533	68	19734	8.16714	1.30697e-05	1.77988e-07	1.57454e-07
GOTERM_BP_DIRECT	GO:0006476	protein deacetylation	8	1.50094	2.99039e-09	P56524, Q8IXJ6, Q13547, Q8WUI4, O15379, Q9UBN7, Q9NTG7, Q96EB6	533	11	19734	26.9268	1.3349e-05	1.77988e-07	1.57454e-07
GOTERM_BP_DIRECT	GO:0080090	regulation of primary metabolic process	8	1.50094	2.99039e-09	P05129, Q13526, Q05655, P17252, Q13535, Q02156, P78527, P41743	533	11	19734	26.9268	1.3349e-05	1.77988e-07	1.57454e-07
GOTERM_BP_DIRECT	GO:0000122	negative regulation of transcription by RNA polymerase II	60	11.257	3.37102e-09	Q96LA8, P29375, Q8WUI4, P41182, Q9UQL6, Q9Y4K0, P10275, P21802, Q9H9B1, Q07869, P17706, Q92731, Q96RI1, P08246, P40763, P05412, P56524, Q03181, Q92769, Q969S8, Q9NQR1, P37231, Q00987, P01106, Q9UKV0, P09467, Q96EB6, Q15910, Q09472, O00408, P51449, P19793, Q8IXJ6, Q92793, Q96KQ7, O15379, O60341, P03372, P24530, P09874, Q92831, P61964, P01375, P26358, O15151, P53350, Q13547, Q9BY41, O00255, P35222,…	533	963	19734	2.30682	1.50481e-05	1.98003e-07	1.7516e-07
GOTERM_BP_DIRECT	GO:0051402	neuron apoptotic process	16	3.00188	4.48823e-09	P06746, P10415, Q13315, P04629, Q99250, P30530, Q07817, Q06418, P00519, Q00535, Q99683, P04062, P98170, Q16665, P42574, P05067	533	82	19734	7.22427	2.00352e-05	2.60201e-07	2.30182e-07
GOTERM_BP_DIRECT	GO:0042448	progesterone metabolic process	9	1.68856	5.19644e-09	P52895, P04798, P05093, P42330, P10635, Q16678, P05177, Q04828	533	17	19734	19.6011	2.31966e-05	2.97396e-07	2.63087e-07
GOTERM_BP_DIRECT	GO:0008286	insulin receptor signaling pathway	15	2.81426	5.31026e-09	P04049, P49840, O15530, P28482, P18031, Q15119, P31749, P27361, P14735, P31751, P17706, P08069, P49841, P42336, P06213	533	71	19734	7.82205	2.37047e-05	3.00064e-07	2.65446e-07
GOTERM_BP_DIRECT	GO:0051403	stress-activated MAPK cascade	10	1.87617	6.40984e-09	O00206, Q16539, Q9Y239, Q96KB5, Q99683, P28482, P27361, Q9HC29, P45983, O14920, P53779	533	24	19734	15.4268	2.86131e-05	3.54427e-07	3.13537e-07
GOTERM_BP_DIRECT	GO:0030163	protein catabolic process	15	2.81426	6.43113e-09	O96017, Q9UIQ6, P50281, P14735, Q99572, P15559, P42345, Q04206, P23946, P06241, P08473, P08253, P08254, P42574, P08246	533	72	19734	7.71341	2.87081e-05	3.54427e-07	3.13537e-07
GOTERM_BP_DIRECT	GO:0019233	sensory perception of pain	12	2.25141	7.491e-09	P25929, P41597, P41145, Q00535, Q15858, P27361, P35372, Q99571, O75762, O14684, Q99572, P08473	533	41	19734	10.8364	3.34393e-05	4.07803e-07	3.60756e-07
GOTERM_BP_DIRECT	GO:0071456	cellular response to hypoxia	20	3.75235	9.36645e-09	O15151, Q03181, P10415, Q99250, Q02156, P35354, P35398, P12931, Q96KS0, P21802, P37231, P42345, Q8IXJ6, Q00987, P41143, P01106, Q16665, Q9GZT9, O14746, Q96EB6	533	142	19734	5.2147	4.18109e-05	5.03757e-07	4.4564e-07
GOTERM_BP_DIRECT	GO:0007197	adenylate cyclase-inhibiting G protein-coupled acetylcholine receptor signaling pathway	7	1.31332	9.98397e-09	P08912, Q9Y5N1, P11229, P20309, P08172, P08173, P35372	533	8	19734	32.3963	4.45675e-05	5.30577e-07	4.69366e-07
GOTERM_BP_DIRECT	GO:0050727	regulation of inflammatory response	17	3.18949	1.2023e-08	P30556, P09917, P41182, P35354, P41597, O60885, O60674, Q99685, Q04206, P23946, Q9HC29, O14684, P16050, P98170, Q13490, P03372, P08631	533	101	19734	6.23183	5.36691e-05	6.31418e-07	5.58573e-07
GOTERM_BP_DIRECT	GO:0042220	response to cocaine	11	2.06379	1.36567e-08	P07900, Q92769, Q00987, Q14416, P14416, P17405, Q14289, Q9UQL6, P30531, P21554, Q01959	533	34	19734	11.9785	6.09615e-05	7.08876e-07	6.27095e-07
GOTERM_BP_DIRECT	GO:0043065	positive regulation of apoptotic process	30	5.62852	1.5585e-08	P10415, O94768, Q13315, P41182, P35354, P12931, P17405, P78527, P11388, P14780, Q99683, Q9NRA0, P01375, P05412, P30536, P53355, Q9Y239, P07339, Q16678, P14902, P36897, Q07820, P35222, P12821, P53779, Q8NER1, P37231, P00519, P45983, Q96EB6, P21554	533	322	19734	3.44948	6.95692e-05	7.99674e-07	7.07418e-07
GOTERM_BP_DIRECT	GO:0048661	positive regulation of smooth muscle cell proliferation	13	2.43902	1.59375e-08	O00206, Q13547, P09619, P31749, Q9NWZ3, P35354, P21453, P08069, P00533, P08246, P23443, P42336, P01375	533	54	19734	8.91328	7.11426e-05	8.08468e-07	7.15197e-07
GOTERM_BP_DIRECT	GO:0042127	regulation of cell population proliferation	20	3.75235	1.66887e-08	Q15910, P05412, P30556, P30536, P41182, P10721, P35228, Q05397, P15056, P00749, P23219, P98170, Q13490, Q96EB6, O14757, P43116, P47712, Q9UM73, P40763, P09237	533	147	19734	5.03733	7.44955e-05	8.27759e-07	7.32262e-07
GOTERM_BP_DIRECT	GO:0050728	negative regulation of inflammatory response	20	3.75235	1.66887e-08	P35408, Q92847, Q03181, O15496, P09917, Q96KB5, P29274, P35398, P37231, Q06418, Q02763, Q05655, Q96P20, Q07869, P17706, P04062, Q96RI1, P08246, P40763	533	147	19734	5.03733	7.44955e-05	8.27759e-07	7.32262e-07
GOTERM_BP_DIRECT	GO:0007623	circadian rhythm	14	2.62664	2.77687e-08	P31645, P34969, Q09472, Q15858, P51449, P04629, P08709, P04818, Q13627, P35228, P11387, P00533, P49841, P01375	533	68	19734	7.62267	0.000123952	1.36219e-06	1.20504e-06
GOTERM_BP_DIRECT	GO:0051092	positive regulation of NF-kappaB transcription factor activity	19	3.56473	3.06899e-08	O00206, Q9NYA1, Q9Y239, O15111, P04629, P10275, Q06187, P19525, Q04759, Q05513, Q9UDY8, Q96P20, Q04206, Q9HC29, O14920, P41743, Q9UM73, P01375, P40763	533	137	19734	5.13477	0.00013699	1.48913e-06	1.31733e-06
GOTERM_BP_DIRECT	GO:0097190	apoptotic signaling pathway	14	2.62664	3.33832e-08	Q03181, P53355, P29274, Q9P0U3, Q99571, Q99572, P35222, P30542, Q06187, P17252, Q99683, P42574, Q14432, P45984	533	69	19734	7.5122	0.000149011	1.60239e-06	1.41753e-06
GOTERM_BP_DIRECT	GO:0019373	epoxygenase P450 pathway	9	1.68856	3.9543e-08	P04798, P11509, P05181, P11712, Q16678, P20813, P33261, P10632, P05177	533	21	19734	15.8676	0.000176504	1.87787e-06	1.66123e-06
GOTERM_BP_DIRECT	GO:0048538	thymus development	12	2.25141	4.51611e-08	P54753, P04049, P15056, P00519, P10415, Q13315, P28482, P27361, P36897, P14679, Q02750, P35222	533	48	19734	9.2561	0.000201579	2.1221e-06	1.87727e-06
GOTERM_BP_DIRECT	GO:0016477	cell migration	27	5.06567	5.05162e-08	P54753, O00329, P49840, Q05397, Q06418, P14780, P08581, P17948, Q13882, P23443, P35968, O15530, P10586, P30530, P43405, P11362, Q05513, P41240, P21453, P06493, P48736, P29317, P42338, Q13153, P41743, P42336	533	281	19734	3.5575	0.000225479	2.349e-06	2.078e-06
GOTERM_BP_DIRECT	GO:0042981	regulation of apoptotic process	24	4.50281	5.28414e-08	P52333, P04049, P27695, P53355, P28300, Q9Y239, P07900, P07858, Q13315, P31749, Q07820, P29350, P36888, Q07817, P00519, O60674, Q9UDY8, Q00535, Q9HC29, P98170, Q13490, P55072, Q96EB6, Q9UM73	533	226	19734	3.93179	0.000235856	2.3933e-06	2.11719e-06
GOTERM_BP_DIRECT	GO:0003376	sphingosine-1-phosphate receptor signaling pathway	8	1.50094	5.30772e-08	Q9NYA1, O95136, P46095, P31749, P21453, Q9NRA0, P48736, P42338	533	15	19734	19.7463	0.000236908	2.3933e-06	2.11719e-06
GOTERM_BP_DIRECT	GO:0050966	detection of mechanical stimulus involved in sensory perception of pain	8	1.50094	5.30772e-08	P61073, P28223, P06241, O75762, P04629, P35498, P56817, P01375	533	15	19734	19.7463	0.000236908	2.3933e-06	2.11719e-06
GOTERM_BP_DIRECT	GO:0032760	positive regulation of tumor necrosis factor production	17	3.18949	5.44507e-08	O00206, Q5S007, P78536, P29323, Q9Y239, Q92769, Q06124, Q06187, P41597, P43405, O60674, Q9HC29, P22894, P49137, Q9NRA0, P05067, P40763	533	112	19734	5.61977	0.000243038	2.43068e-06	2.15026e-06
GOTERM_BP_DIRECT	GO:0036211	protein modification process	17	3.18949	7.02165e-08	Q15910, Q96LA8, Q16769, P04049, P28300, Q92769, P07947, Q9UM07, P31751, P78527, Q9Y4K0, O60725, P15056, P00519, P20309, P00750, P09874	533	114	19734	5.52118	0.000313397	3.10343e-06	2.7454e-06
GOTERM_BP_DIRECT	GO:0060397	growth hormone receptor signaling pathway via JAK-STAT	7	1.31332	7.15001e-08	P52333, P29597, O60674, P07948, P18031, P23458, P40763	533	10	19734	25.9171	0.000319125	3.12918e-06	2.76817e-06
GOTERM_BP_DIRECT	GO:0048010	vascular endothelial growth factor receptor signaling pathway	10	1.87617	8.35125e-08	Q16539, P35968, P17948, P06241, O14786, P12931, P49137, Q14289, P30530, Q05397	533	31	19734	11.9434	0.00037273	3.59209e-06	3.17768e-06
GOTERM_BP_DIRECT	GO:0120162	positive regulation of cold-induced thermogenesis	16	3.00188	8.36867e-08	O15054, P41597, Q01469, P43405, P61073, O60674, Q9Y4C1, Q9H9B1, Q7Z2W7, O15379, P07550, O60341, P08069, P15090, P22303, P08588	533	101	19734	5.86525	0.000373508	3.59209e-06	3.17768e-06
GOTERM_BP_DIRECT	GO:0000086	G2/M transition of mitotic cell cycle	12	2.25141	8.8476e-08	O96017, P30304, P30305, P30307, P30291, P53350, P08183, P24941, P06493, P05067, O14757, O14965	533	51	19734	8.71162	0.000394879	3.76149e-06	3.32754e-06
GOTERM_BP_DIRECT	GO:0042178	xenobiotic catabolic process	9	1.68856	9.0849e-08	P11509, P11712, P10635, P20813, P33261, P08684, P10632, P05177	533	23	19734	14.4878	0.000405468	3.82594e-06	3.38455e-06
GOTERM_BP_DIRECT	GO:0048266	behavioral response to pain	8	1.50094	9.2168e-08	P42345, P30536, Q9NY46, Q15858, P31749, Q99571, P25103, Q8NER1	533	16	19734	18.5122	0.000411354	3.84522e-06	3.4016e-06
GOTERM_BP_DIRECT	GO:0008285	negative regulation of cell population proliferation	34	6.37899	9.73819e-08	P29274, P07948, P14416, P29350, P35354, P10275, P30542, P19525, P00747, P17706, O15357, O14684, Q92831, P40763, O15151, P04049, P56524, P05413, Q16678, P0DMS8, P04629, O00255, P35222, Q9P1W9, Q02750, P11473, O60674, P41240, P67870, P35372, P06276, Q14289, P05067, P25116	533	434	19734	2.90053	0.000434619	4.02512e-06	3.56075e-06
GOTERM_BP_DIRECT	GO:0032755	positive regulation of interleukin-6 production	16	3.00188	1.09294e-07	O00206, Q9Y239, P29275, Q99572, Q06124, P35228, Q06187, P43405, Q04206, Q9HC29, Q9NYK1, Q9NRA0, P05067, P25116, P01375, P40763	533	103	19734	5.75136	0.000487771	4.47605e-06	3.95966e-06
GOTERM_BP_DIRECT	GO:0048009	insulin-like growth factor receptor signaling pathway	10	1.87617	1.13432e-07	P04049, Q92847, O15530, P28482, P27361, P31749, P08069, Q02750, P10275, P42336	533	32	19734	11.5701	0.00050623	4.56179e-06	4.03551e-06
GOTERM_BP_DIRECT	GO:0008210	estrogen metabolic process	10	1.87617	1.13432e-07	P16234, P04798, P11712, P10635, Q16678, P14061, P08684, P10632, P05177	533	32	19734	11.5701	0.00050623	4.56179e-06	4.03551e-06
GOTERM_BP_DIRECT	GO:0086002	cardiac muscle cell action potential involved in contraction	9	1.68856	1.33069e-07	Q14524, Q9Y5Y9, Q9NY46, Q15858, O43497, P35499, P35498, Q99250, Q13936	533	24	19734	13.8841	0.000593842	5.30373e-06	4.69185e-06
GOTERM_BP_DIRECT	GO:0007249	canonical NF-kappaB signal transduction	12	2.25141	1.34866e-07	Q99558, Q09472, P00519, O15111, Q92793, Q04206, O75116, P31749, Q9NYK1, Q13490, Q13464, O14920	533	53	19734	8.38288	0.00060186	5.3278e-06	4.71314e-06
GOTERM_BP_DIRECT	GO:0043524	negative regulation of neuron apoptotic process	19	3.56473	1.39707e-07	P35968, P05129, P10415, P29274, P04629, P30530, Q07817, P15056, Q06418, O60674, P04062, O14786, Q16665, Q14289, P25116, O14746, P41743, Q96EB6, P42336	533	151	19734	4.6587	0.00062346	5.47065e-06	4.83951e-06
GOTERM_BP_DIRECT	GO:0043525	positive regulation of neuron apoptotic process	13	2.43902	1.42927e-07	P28223, P49840, Q13315, P15559, P56817, P35222, Q8NBP7, P00519, Q00535, P04150, P49841, P42574, P01375	533	65	19734	7.40488	0.000637823	5.54806e-06	4.90799e-06
GOTERM_BP_DIRECT	GO:1901796	regulation of signal transduction by p53 class mediator	11	2.06379	1.60552e-07	Q96LA8, O96017, P42345, Q09472, Q13315, P31749, Q9NQR1, Q96GD4, Q93009, O14757, O14965	533	43	19734	9.47136	0.000716446	6.17848e-06	5.46568e-06
GOTERM_BP_DIRECT	GO:0042572	retinol metabolic process	12	2.25141	1.65289e-07	P04798, P15121, P42330, P10635, Q16678, P08684, P10632, P05177, O75907, P00352, O60218	533	54	19734	8.22764	0.000737579	6.30642e-06	5.57887e-06
GOTERM_BP_DIRECT	GO:0006919	activation of cysteine-type endopeptidase activity involved in apoptotic process	14	2.62664	1.78248e-07	Q9Y239, P06239, P10415, P10636, Q9P0U3, P07949, Q07820, Q07817, P37231, O60674, P55072, P47989, P25116, P01375	533	79	19734	6.56128	0.000795382	6.74321e-06	5.96526e-06
GOTERM_BP_DIRECT	GO:2000379	positive regulation of reactive oxygen species metabolic process	10	1.87617	2.02163e-07	Q16539, P30556, P30536, P42330, Q16678, P00734, P09619, Q14289, Q04828, P47989	533	34	19734	10.8895	0.000902051	7.4819e-06	6.61873e-06
GOTERM_BP_DIRECT	GO:1901224	positive regulation of non-canonical NF-kappaB signal transduction	13	2.43902	2.02632e-07	O00206, Q9NYA1, Q9Y239, O75365, P19525, Q96P20, Q04206, Q9HC29, Q9NYK1, P00533, P55072, P05067, P01375	533	67	19734	7.18384	0.000904142	7.4819e-06	6.61873e-06
GOTERM_BP_DIRECT	GO:0043280	positive regulation of cysteine-type endopeptidase activity involved in apoptotic process	11	2.06379	2.02802e-07	P43405, P07339, Q9Y239, P53355, Q96P20, Q9UDY8, Q99683, P01106, Q96EB6, P25116, P01375	533	44	19734	9.2561	0.0009049	7.4819e-06	6.61873e-06
GOTERM_BP_DIRECT	GO:0043123	positive regulation of canonical NF-kappaB signal transduction	23	4.3152	2.44287e-07	O00206, P25101, Q9Y239, O15111, Q9NWZ3, Q9P1W9, Q02156, O60885, P00519, P41595, Q9UDY8, Q04206, Q9HC29, Q14164, Q9NYK1, P98170, Q13490, P24530, O14920, P05771, P25116, P09874, P01375	533	227	19734	3.75137	0.0010899	8.88771e-06	7.86235e-06
GOTERM_BP_DIRECT	GO:0043627	response to estrogen	12	2.25141	2.4489e-07	P37231, Q09472, P41145, P07900, Q02763, P50281, P04062, P08473, P08253, P08709, P03372, O95342	533	56	19734	7.9338	0.00109259	8.88771e-06	7.86235e-06
GOTERM_BP_DIRECT	GO:0071276	cellular response to cadmium ion	10	1.87617	2.65683e-07	P05412, P14780, O15111, P28482, P27361, P31749, P45983, P00533, P05177, P45984, P53779	533	35	19734	10.5784	0.00118531	9.41279e-06	8.32686e-06
GOTERM_BP_DIRECT	GO:0045931	positive regulation of mitotic cell cycle	10	1.87617	2.65683e-07	P51452, P30305, P00519, Q9NYA1, Q00987, P17252, Q06124, P05067, P23443, O14965	533	35	19734	10.5784	0.00118531	9.41279e-06	8.32686e-06
GOTERM_BP_DIRECT	GO:0032212	positive regulation of telomere maintenance via telomerase	10	1.87617	2.65683e-07	Q04759, Q9H2K2, Q13315, P28482, Q13535, P27361, P51955, O95271, P35222, Q96GD4	533	35	19734	10.5784	0.00118531	9.41279e-06	8.32686e-06
GOTERM_BP_DIRECT	GO:0051247	positive regulation of protein metabolic process	9	1.68856	2.69528e-07	P30556, P42345, O15496, P31749, P36544, P45983, P05067, P53779	533	26	19734	12.8161	0.00120245	9.47381e-06	8.38084e-06
GOTERM_BP_DIRECT	GO:0090398	cellular senescence	12	2.25141	2.96149e-07	Q96LA8, Q16539, P00519, Q05655, Q13315, Q99683, P24941, P08069, P45983, Q02750, P45984, P53779	533	57	19734	7.79461	0.00132114	1.03282e-05	9.13666e-06
GOTERM_BP_DIRECT	GO:0046627	negative regulation of insulin receptor signaling pathway	11	2.06379	3.17429e-07	Q04759, P49840, Q05513, Q05655, Q04206, P18031, P17706, P49841, P05771, P22413, P23443	533	46	19734	8.85366	0.001416	1.09845e-05	9.71727e-06
GOTERM_BP_DIRECT	GO:0019228	neuronal action potential	10	1.87617	3.45838e-07	Q14524, Q9Y5Y9, P42345, P21728, Q9NY46, Q15858, Q99571, P35499, P35498, Q99250	533	36	19734	10.2846	0.00154263	1.18755e-05	1.05055e-05
GOTERM_BP_DIRECT	GO:0032922	circadian regulation of gene expression	13	2.43902	3.92249e-07	Q92769, P29375, P43490, Q13547, Q9Y2K7, P51449, P14416, P35398, P11387, Q07869, O15379, P48730, Q96EB6	533	71	19734	6.77911	0.00174947	1.33664e-05	1.18244e-05
GOTERM_BP_DIRECT	GO:0030155	regulation of cell adhesion	12	2.25141	4.2786e-07	P00749, P61073, P29597, P00519, O60674, P07949, O75116, P21453, P23458, Q14289, Q13464, Q05397	533	59	19734	7.53038	0.00190814	1.44694e-05	1.28001e-05
GOTERM_BP_DIRECT	GO:0032355	response to estradiol	14	2.62664	4.9492e-07	Q15910, P31645, Q92847, Q16678, P11511, P15559, P08709, P35354, P35222, P30531, P03372, P42574, P25103, P40763	533	86	19734	6.02723	0.00220688	1.66114e-05	1.4695e-05
GOTERM_BP_DIRECT	GO:0033138	positive regulation of peptidyl-serine phosphorylation	13	2.43902	5.36395e-07	P04049, P49840, P10415, P31749, P35354, P15056, P41143, Q16288, P00533, P05067, Q9UBN7, Q13153, P01375	533	73	19734	6.59338	0.00239161	1.78692e-05	1.58077e-05
GOTERM_BP_DIRECT	GO:0048584	positive regulation of response to stimulus	7	1.31332	5.45194e-07	P42345, P35968, P17948, Q13535, P09619, P78527, P36888	533	13	19734	19.9362	0.00243079	1.80278e-05	1.59479e-05
GOTERM_BP_DIRECT	GO:0007254	JNK cascade	12	2.25141	6.08799e-07	O00206, P35408, Q5S007, Q9Y239, Q99683, Q9HC29, Q9NYK1, P45983, Q9NWZ3, P45984, P53779, P01375	533	61	19734	7.28349	0.00271399	1.99829e-05	1.76775e-05
GOTERM_BP_DIRECT	GO:0019369	arachidonic acid metabolic process	10	1.87617	7.24384e-07	P09917, O15496, Q99685, P10635, Q16678, O00519, P16050, P47712	533	39	19734	9.49343	0.00322843	2.34887e-05	2.07789e-05
GOTERM_BP_DIRECT	GO:0043536	positive regulation of blood vessel endothelial cell migration	11	2.06379	7.2613e-07	P11362, P78536, P35968, Q9Y243, P00747, O15530, P17252, P31749, Q99571, Q16665, Q96EB6	533	50	19734	8.14537	0.0032362	2.34887e-05	2.07789e-05
GOTERM_BP_DIRECT	GO:0060326	cell chemotaxis	14	2.62664	8.47049e-07	P33527, P30556, P28300, P51681, P09619, P51679, P10721, P32246, P16234, P41597, P61073, Q04759, Q05655, P29317	533	90	19734	5.75935	0.00377409	2.72031e-05	2.40647e-05
GOTERM_BP_DIRECT	GO:0008630	intrinsic apoptotic signaling pathway in response to DNA damage	11	2.06379	8.81655e-07	Q07817, O96017, P06746, P00519, P10415, Q13315, Q14164, Q07820, P29317, P78527, P01375	533	51	19734	7.98565	0.00392798	2.81122e-05	2.4869e-05
GOTERM_BP_DIRECT	GO:1900182	positive regulation of protein localization to nucleus	10	1.87617	9.12528e-07	P29597, Q92793, P00734, P53350, P31749, P06241, P06493, P23458, P12931, P09874	533	40	19734	9.2561	0.00406524	2.88903e-05	2.55573e-05
GOTERM_BP_DIRECT	GO:0008217	regulation of blood pressure	13	2.43902	9.72238e-07	Q9UIQ6, P25101, Q99571, P15538, P12821, P35354, P25929, P37231, P23219, P00797, Q9NZ08, P24530, Q6P179	533	77	19734	6.25087	0.00433067	3.05639e-05	2.70378e-05
GOTERM_BP_DIRECT	GO:0050852	T cell receptor signaling pathway	16	3.00188	1.03035e-06	O00329, P06239, P28482, P29350, Q07343, Q08499, Q08881, Q06187, P43403, P15056, P00519, Q9UDY8, P41240, P06241, O14920, P42336	533	122	19734	4.85566	0.00458893	3.21643e-05	2.84536e-05
GOTERM_BP_DIRECT	GO:0033554	cellular response to stress	8	1.50094	1.19354e-06	Q16539, Q04206, Q99683, P28482, P27361, P45983, P45984, P53779	533	22	19734	13.4634	0.00531381	3.67447e-05	3.25055e-05
GOTERM_BP_DIRECT	GO:0006939	smooth muscle contraction	8	1.50094	1.19354e-06	P34969, P25101, P41595, P20309, O75116, Q15746, P07550, Q13464	533	22	19734	13.4634	0.00531381	3.67447e-05	3.25055e-05
GOTERM_BP_DIRECT	GO:0045907	positive regulation of vasoconstriction	9	1.68856	1.2085e-06	P00519, P28223, O00519, P35367, P12821, P00533, P35354, P25103, P25116	533	31	19734	10.749	0.00538023	3.69504e-05	3.26875e-05
GOTERM_BP_DIRECT	GO:1904707	positive regulation of vascular associated smooth muscle cell proliferation	11	2.06379	1.28193e-06	P21802, P05412, P14780, Q00987, O60674, Q99683, P08253, P12931, O14746, P01375, P26358	533	53	19734	7.68431	0.00570618	3.89287e-05	3.44376e-05
GOTERM_BP_DIRECT	GO:0007507	heart development	21	3.93996	1.30782e-06	P25098, Q09472, P28300, P04626, Q13315, O15054, P36897, Q13936, Q06124, Q02750, P78527, P37231, P41595, Q02763, Q07869, Q16288, P08253, P42892, Q9UKV0, P42574, Q92831	533	212	19734	3.66751	0.00582112	3.94468e-05	3.48959e-05
GOTERM_BP_DIRECT	GO:0045087	innate immune response	36	6.75422	1.47123e-06	P52333, O00206, O00329, P06239, P07947, P07948, P12931, P78527, Q06187, Q8IXJ6, Q9HC16, Q9UDY8, Q96P20, Q99683, P06241, Q9NYK1, Q96RI1, O14920, Q13882, P09874, P31941, P53355, Q9Y239, Q9UM07, O15111, P15559, Q9NWZ3, P30530, P37231, P43403, P43405, Q04206, Q9HC29, P08254, P48736, P08631	533	536	19734	2.48671	0.00654607	4.40777e-05	3.89926e-05
GOTERM_BP_DIRECT	GO:0051000	positive regulation of nitric-oxide synthase activity	7	1.31332	1.51854e-06	P41595, P31749, Q16665, P03372, P00374, O14746	533	15	19734	17.278	0.00675584	4.51917e-05	3.99781e-05
GOTERM_BP_DIRECT	GO:0006874	intracellular calcium ion homeostasis	15	2.81426	1.54836e-06	P28335, P25101, P28223, P14416, O75762, P36544, P32246, P11473, P41597, P41595, Q7Z2W7, P42338, P05771, P08246	533	110	19734	5.04878	0.00688803	4.57739e-05	4.04931e-05
GOTERM_BP_DIRECT	GO:0002223	stimulatory C-type lectin receptor signaling pathway	8	1.50094	1.67597e-06	Q09472, P43405, Q92793, P07948, P06241, P12931, O14920, Q13153	533	23	19734	12.878	0.00745363	4.92207e-05	4.35422e-05
GOTERM_BP_DIRECT	GO:0071466	cellular response to xenobiotic stimulus	12	2.25141	1.88284e-06	P15056, P61073, O00408, Q96KQ7, P01106, P27815, P00797, P00533, Q07343, P35228, Q12809, P09467	533	68	19734	6.53372	0.00836977	5.49345e-05	4.85969e-05
GOTERM_BP_DIRECT	GO:0038095	Fc-epsilon receptor signaling pathway	8	1.50094	2.31129e-06	P43405, Q04759, P07948, P45983, O14920, P45984, P53779, Q06187	533	24	19734	12.3415	0.0102645	6.69973e-05	5.9268e-05
GOTERM_BP_DIRECT	GO:0002407	dendritic cell chemotaxis	7	1.31332	2.37436e-06	P41597, P25024, P61073, P51681, P48736, P32246, P25025	533	16	19734	16.1982	0.0105432	6.79433e-05	6.01049e-05
GOTERM_BP_DIRECT	GO:0048148	behavioral response to cocaine	7	1.31332	2.37436e-06	P31645, P41145, P28223, P21728, Q00535, Q96KQ7, P14416	533	16	19734	16.1982	0.0105432	6.79433e-05	6.01049e-05
GOTERM_BP_DIRECT	GO:0071300	cellular response to retinoic acid	12	2.25141	2.53144e-06	P31645, P21802, P37231, Q92769, P07947, Q13315, P07949, P07948, P49841, Q14289, Q13882, P01375	533	70	19734	6.34704	0.0112368	7.18184e-05	6.35329e-05
GOTERM_BP_DIRECT	GO:0061370	testosterone biosynthetic process	5	0.938086	2.55612e-06	P37058, P42330, P14061, P11511, P31213	533	5	19734	37.0244	0.0113457	7.18184e-05	6.35329e-05
GOTERM_BP_DIRECT	GO:0034644	cellular response to UV	11	2.06379	2.57746e-06	P30304, Q09472, Q92793, Q96KB5, Q05655, Q13535, P01106, O60341, P17405, Q96GD4, P09874	533	57	19734	7.14506	0.0114398	7.18184e-05	6.35329e-05
GOTERM_BP_DIRECT	GO:0009612	response to mechanical stimulus	11	2.06379	2.57746e-06	P37231, P35408, P50281, P22460, Q13535, Q99572, P08253, P45983, P12931, Q14289, P53779, P23443	533	57	19734	7.14506	0.0114398	7.18184e-05	6.35329e-05
GOTERM_BP_DIRECT	GO:0031663	lipopolysaccharide-mediated signaling pathway	9	1.68856	2.59023e-06	O00206, Q16539, Q9UDY8, P28482, P07948, P27361, P31749, Q02156, P08631	533	34	19734	9.80057	0.0114962	7.18184e-05	6.35329e-05
GOTERM_BP_DIRECT	GO:0042177	negative regulation of protein catabolic process	10	1.87617	2.62321e-06	O15151, Q8IXJ6, P05129, Q13526, Q04206, P06241, P15559, P00533, P35228, P04035	533	45	19734	8.22764	0.0116417	7.18406e-05	6.35525e-05
GOTERM_BP_DIRECT	GO:0031667	response to nutrient levels	10	1.87617	2.62321e-06	P42345, Q96KQ7, P04629, P12821, P12931, O75164, P23443, P09467, P01375, P31213	533	45	19734	8.22764	0.0116417	7.18406e-05	6.35525e-05
GOTERM_BP_DIRECT	GO:0070989	oxidative demethylation	6	1.1257	3.14843e-06	P11712, P10635, P08684, P10632, P05177	533	10	19734	22.2146	0.0139563	8.56987e-05	7.58119e-05
GOTERM_BP_DIRECT	GO:0002027	regulation of heart rate	9	1.68856	3.27898e-06	Q14524, Q9Y5Y9, P17612, P25101, Q00987, P14416, P24530, Q08499	533	35	19734	9.52056	0.0145308	8.87113e-05	7.84769e-05
GOTERM_BP_DIRECT	GO:0007613	memory	13	2.43902	3.67528e-06	P31645, P28223, P21728, P10636, P35367, P36544, Q99250, P35354, P30531, P21554, Q92831, P06213	533	87	19734	5.53238	0.0162726	9.88341e-05	8.74318e-05
GOTERM_BP_DIRECT	GO:2001235	positive regulation of apoptotic signaling pathway	9	1.68856	4.11702e-06	P07711, O60674, Q05655, P29274, P36897, P25774, P45984, P43235, O60911	533	36	19734	9.2561	0.0182106	0.000107541	9.51347e-05
GOTERM_BP_DIRECT	GO:0042113	B cell activation	9	1.68856	4.11702e-06	P43403, P56524, O00329, P29323, Q9UDY8, Q9UKV0, P05771, Q9UQL6, Q06187	533	36	19734	9.2561	0.0182106	0.000107541	9.51347e-05
GOTERM_BP_DIRECT	GO:0030307	positive regulation of cell growth	13	2.43902	4.15296e-06	P78536, Q9NYA1, P50281, P10415, P04626, P31749, P36897, P51812, P42345, P68400, P00734, P00533, Q14289	533	88	19734	5.46951	0.0183681	0.000107541	9.51347e-05
GOTERM_BP_DIRECT	GO:0034605	cellular response to heat	11	2.06379	4.18562e-06	P17612, P07900, Q92769, Q5XXA6, P10636, P07948, P35354, P55072, Q9UBN7, Q8NER1	533	60	19734	6.7878	0.0185112	0.000107541	9.51347e-05
GOTERM_BP_DIRECT	GO:1902895	positive regulation of miRNA transcription	11	2.06379	4.18562e-06	P37231, P05412, Q04206, P04150, P01106, Q16665, P00533, P10275, O14746, P01375, P40763	533	60	19734	6.7878	0.0185112	0.000107541	9.51347e-05
GOTERM_BP_DIRECT	GO:0007584	response to nutrient	11	2.06379	4.18562e-06	P31645, Q9Y5X9, P37231, P42345, P42330, Q07869, Q16678, Q9HC29, P15559, O00763, P21554	533	60	19734	6.7878	0.0185112	0.000107541	9.51347e-05
GOTERM_BP_DIRECT	GO:0050900	leukocyte migration	8	1.50094	4.1918e-06	P06239, P07947, P07948, P06241, P12931, Q07343, Q13464, P30542	533	26	19734	11.3921	0.0185383	0.000107541	9.51347e-05
GOTERM_BP_DIRECT	GO:0002862	negative regulation of inflammatory response to antigenic stimulus	8	1.50094	4.1918e-06	Q16539, P43405, P07947, P07948, Q9HC29, P06241, P12931, P08631	533	26	19734	11.3921	0.0185383	0.000107541	9.51347e-05
GOTERM_BP_DIRECT	GO:0019221	cytokine-mediated signaling pathway	17	3.18949	4.69429e-06	P52333, P29597, P31749, P29350, Q06124, Q9NWZ3, P10721, P32246, P36888, P41597, P17612, O60674, Q04206, P23458, P08631, P40763	533	155	19734	4.06074	0.0207373	0.000119745	0.00010593
GOTERM_BP_DIRECT	GO:0010507	negative regulation of autophagy	11	2.06379	4.88696e-06	Q07817, P42345, Q09472, Q8IXJ6, P08581, P10415, P31749, Q07820, O75164, P40763	533	61	19734	6.67653	0.0215792	0.000123251	0.000109032
GOTERM_BP_DIRECT	GO:0050853	B cell receptor signaling pathway	11	2.06379	4.88696e-06	P43405, O00329, P00519, P06239, P10415, P28482, P07948, P29350, P05771, Q08881, Q06187	533	61	19734	6.67653	0.0215792	0.000123251	0.000109032
GOTERM_BP_DIRECT	GO:1904355	positive regulation of telomere capping	7	1.31332	5.25667e-06	Q04759, Q9H2K2, P28482, P27361, P51955, O95271, Q96GD4	533	18	19734	14.3984	0.0231926	0.000130092	0.000115084
GOTERM_BP_DIRECT	GO:0043171	peptide catabolic process	7	1.31332	5.25667e-06	P15144, Q9UIQ6, P09960, P14735, P12821, Q9NZ08, Q6P179	533	18	19734	14.3984	0.0231926	0.000130092	0.000115084
GOTERM_BP_DIRECT	GO:0034374	low-density lipoprotein particle remodeling	7	1.31332	5.25667e-06	P11150, P30556, O15496, Q13093, P14555, P11597	533	18	19734	14.3984	0.0231926	0.000130092	0.000115084
GOTERM_BP_DIRECT	GO:0030183	B cell differentiation	13	2.43902	5.27479e-06	Q15910, P52333, P56524, O00329, Q09472, P78536, P04629, P10721, Q9UQL6, P36888, P43405, P17706, Q9UKV0	533	90	19734	5.34797	0.0232717	0.000130092	0.000115084
GOTERM_BP_DIRECT	GO:0051239	regulation of multicellular organismal process	6	1.1257	5.64403e-06	P29597, O60674, P36897, P23458, Q05397, P01375	533	11	19734	20.1951	0.0248803	0.000137677	0.000121794
GOTERM_BP_DIRECT	GO:0070213	protein auto-ADP-ribosylation	6	1.1257	5.64403e-06	Q9UGN5, Q9H2K2, Q9Y6F1, Q53GL7, O95271, P09874	533	11	19734	20.1951	0.0248803	0.000137677	0.000121794
GOTERM_BP_DIRECT	GO:0032868	response to insulin	12	2.25141	5.7915e-06	Q16539, P41145, Q07869, P80365, Q04206, P50053, P07948, O15357, P11166, P32245, P43235, Q96EB6	533	76	19734	5.84596	0.025522	0.000140507	0.000124297
GOTERM_BP_DIRECT	GO:0051591	response to cAMP	9	1.68856	6.34538e-06	P15056, Q02763, Q04206, P14679, P00797, Q13490, Q14289, Q86X55, Q01959	533	38	19734	8.76893	0.0279285	0.000152289	0.00013472
GOTERM_BP_DIRECT	GO:0050850	positive regulation of calcium-mediated signaling	9	1.68856	6.34538e-06	P43403, P16234, P28335, P17612, P43405, P41594, P09619, Q99571, P05067	533	38	19734	8.76893	0.0279285	0.000152289	0.00013472
GOTERM_BP_DIRECT	GO:0045892	negative regulation of DNA-templated transcription	36	6.75422	6.49383e-06	Q96LA8, Q15910, P27695, P41182, O75164, O95551, Q9UQL6, Q9Y4K0, Q8IXJ6, Q9H9B1, Q00535, O15379, Q53GL7, O60341, P15090, P09874, P01375, P05412, O15151, Q03181, Q92769, Q969S8, Q13547, Q9NQR1, O00255, P35222, P11473, P37231, Q00987, Q04206, P04150, Q9UKV0, P41229, Q9UGL1, Q9UBN7, Q96EB6	533	573	19734	2.32614	0.0285724	0.000155019	0.000137135
GOTERM_BP_DIRECT	GO:0006302	double-strand break repair	12	2.25141	6.59471e-06	Q9NUW8, O96017, Q9UGN5, P68400, Q9Y6F1, P53350, Q13315, Q13535, P55072, P78527, O95551, P09874	533	77	19734	5.77003	0.0290098	0.000155062	0.000137173
GOTERM_BP_DIRECT	GO:0071260	cellular response to mechanical stimulus	12	2.25141	6.59471e-06	O00206, P35408, O00408, P27361, P35354, P11166, P53779, Q99558, Q9NYK1, P08069, P45983, P00533, O14757	533	77	19734	5.77003	0.0290098	0.000155062	0.000137173
GOTERM_BP_DIRECT	GO:0030168	platelet activation	11	2.06379	6.59988e-06	Q16539, P43405, Q06418, P06239, P00734, P18089, P12931, P42338, P30530, P25116, P42336	533	63	19734	6.46458	0.0290322	0.000155062	0.000137173
GOTERM_BP_DIRECT	GO:1902894	negative regulation of miRNA transcription	8	1.50094	7.20027e-06	P37231, P56524, Q03181, Q07869, Q04206, Q16665, P03372, P01375	533	28	19734	10.5784	0.031631	0.000168283	0.000148868
GOTERM_BP_DIRECT	GO:0007166	cell surface receptor signaling pathway	25	4.69043	7.32775e-06	P32239, Q16539, P25024, P04626, P51681, P28482, O75762, Q99572, P32246, O95551, Q05397, Q8NER1, P08581, Q05513, Q99873, P00734, P08173, P07550, Q13490, P00533, Q14289, P24530, Q99705, P25025	533	321	19734	2.88352	0.032182	0.00017037	0.000150715
GOTERM_BP_DIRECT	GO:1990962	xenobiotic transport across blood-brain barrier	5	0.938086	7.50432e-06	P33527, Q9UNQ0, P08183, O15245, Q92887	533	6	19734	30.8537	0.0329445	0.000172677	0.000152755
GOTERM_BP_DIRECT	GO:0034983	peptidyl-lysine deacetylation	5	0.938086	7.50432e-06	P56524, Q8IXJ6, Q9UKV0, Q9UBN7, Q9NTG7	533	6	19734	30.8537	0.0329445	0.000172677	0.000152755
GOTERM_BP_DIRECT	GO:0032757	positive regulation of interleukin-8 production	11	2.06379	7.63568e-06	O00206, P43405, Q9Y239, Q04206, Q9HC29, Q9NYK1, P35228, P25116, P08246, P01375, P40763	533	64	19734	6.36357	0.0335114	0.000174798	0.000154632
GOTERM_BP_DIRECT	GO:0051726	regulation of cell cycle	21	3.93996	8.1642e-06	O15151, P05412, Q12884, P34947, P53350, Q13315, P11802, P36897, P31751, P17612, Q8IXJ6, P00519, Q00987, P68400, Q00535, P98170, Q13490, Q92831, P61964, P40763	533	239	19734	3.25319	0.035789	0.000185944	0.000164492
GOTERM_BP_DIRECT	GO:0050729	positive regulation of inflammatory response	14	2.62664	8.36871e-06	P33527, O00206, P35408, P30556, P28223, O00408, P14555, P41597, Q13093, Q96P20, Q9NYK1, P15090, P05067, P01375	533	110	19734	4.7122	0.0366689	0.000189634	0.000167757
GOTERM_BP_DIRECT	GO:0006006	glucose metabolic process	11	2.06379	8.80899e-06	P25929, Q16539, Q01469, Q03181, Q15119, P31749, O15357, P31751, P10253, P01375, P42336	533	65	19734	6.26567	0.0385604	0.000197605	0.000174808
GOTERM_BP_DIRECT	GO:0032731	positive regulation of interleukin-1 beta production	11	2.06379	8.80899e-06	O00206, Q9Y239, O60674, Q96P20, Q9UDY8, Q04206, Q9HC29, Q99572, P05067, P01375, P40763	533	65	19734	6.26567	0.0385604	0.000197605	0.000174808
GOTERM_BP_DIRECT	GO:0051496	positive regulation of stress fiber assembly	10	1.87617	9.21025e-06	P42345, P15056, P00519, O75116, P36897, O14786, P25103, O95398, Q13153, P53667	533	52	19734	7.12008	0.040281	0.000205573	0.000181856
GOTERM_BP_DIRECT	GO:0032308	positive regulation of prostaglandin secretion	6	1.1257	9.4609e-06	O15496, Q99571, O14684, Q99572, P47712	533	12	19734	18.5122	0.0413542	0.000208046	0.000184045
GOTERM_BP_DIRECT	GO:0097267	omega-hydroxylase P450 pathway	6	1.1257	9.4609e-06	P04798, P11712, Q16678, P33261, P10632, P05177	533	12	19734	18.5122	0.0413542	0.000208046	0.000184045
GOTERM_BP_DIRECT	GO:0050435	amyloid-beta metabolic process	6	1.1257	9.4609e-06	P14735, P56817, P08473, P12821, P00797, Q9Y5Z0	533	12	19734	18.5122	0.0413542	0.000208046	0.000184045
GOTERM_BP_DIRECT	GO:0010595	positive regulation of endothelial cell migration	11	2.06379	1.01347e-05	O00329, P35968, P00519, Q02763, P17252, O75116, P31749, O14786, Q14289, P48736, P42338	533	66	19734	6.17073	0.0442335	0.00022069	0.000195229
GOTERM_BP_DIRECT	GO:0009611	response to wounding	11	2.06379	1.01347e-05	P41597, P25101, P00734, P0DMS8, P08151, O14786, P42574, P43003, P32246, P25116, O14965	533	66	19734	6.17073	0.0442335	0.00022069	0.000195229
GOTERM_BP_DIRECT	GO:0050965	detection of temperature stimulus involved in sensory perception of pain	7	1.31332	1.04823e-05	P61073, P28223, Q5XXA6, Q15858, P04629, P30542, Q8NER1	533	20	19734	12.9585	0.0457154	0.000226054	0.000199974
GOTERM_BP_DIRECT	GO:0001516	prostaglandin biosynthetic process	7	1.31332	1.04823e-05	O15496, P23219, O60760, O14684, P35354, P47712	533	20	19734	12.9585	0.0457154	0.000226054	0.000199974
GOTERM_BP_DIRECT	GO:0014911	positive regulation of smooth muscle cell migration	7	1.31332	1.4342e-05	O00206, P10415, Q16678, P09619, O14786, P12931, P23443	533	21	19734	12.3415	0.0620168	0.000306329	0.000270989
GOTERM_BP_DIRECT	GO:0045722	positive regulation of gluconeogenesis	7	1.31332	1.4342e-05	P17612, Q07869, P17706, Q96EB6, Q92831, P61964	533	21	19734	12.3415	0.0620168	0.000306329	0.000270989
GOTERM_BP_DIRECT	GO:0033628	regulation of cell adhesion mediated by integrin	6	1.1257	1.50332e-05	P00749, P07948, Q06124, P29317, P48736, Q05397	533	13	19734	17.0882	0.0649065	0.000319563	0.000282696
GOTERM_BP_DIRECT	GO:0071560	cellular response to transforming growth factor beta stimulus	11	2.06379	1.51947e-05	P21802, P00519, Q92769, O00408, P07947, P06241, P36897, P04150, P08069, Q14432, P43235	533	69	19734	5.90244	0.0655805	0.000321466	0.000284379
GOTERM_BP_DIRECT	GO:0150104	transport across blood-brain barrier	12	2.25141	1.54695e-05	P33527, Q9UNQ0, P08183, P48067, P13866, O15245, P11166, P43003, O15439, P30531, Q92887, P06213	533	84	19734	5.2892	0.0667259	0.000324206	0.000286803
GOTERM_BP_DIRECT	GO:0032436	positive regulation of proteasomal ubiquitin-dependent protein catabolic process	12	2.25141	1.54695e-05	Q5S007, Q8IXJ6, Q00987, P49840, P53350, P31749, P04062, P48730, P49841, P55072, P45984, O14965	533	84	19734	5.2892	0.0667259	0.000324206	0.000286803
GOTERM_BP_DIRECT	GO:0032722	positive regulation of chemokine production	9	1.68856	1.67143e-05	P19525, O00206, P78536, P29275, Q9NYK1, Q16665, P05067, Q9BZP6, P01375	533	43	19734	7.74929	0.0718976	0.000348657	0.000308433
GOTERM_BP_DIRECT	GO:0045937	positive regulation of phosphate metabolic process	5	0.938086	1.71359e-05	P35968, P17948, P09619, P10721, P36888	533	7	19734	26.446	0.0736426	0.000350892	0.00031041
GOTERM_BP_DIRECT	GO:0070212	protein poly-ADP-ribosylation	5	0.938086	1.71359e-05	Q9UGN5, Q9H2K2, Q53GL7, O95271, P09874	533	7	19734	26.446	0.0736426	0.000350892	0.00031041
GOTERM_BP_DIRECT	GO:0006706	steroid catabolic process	5	0.938086	1.71359e-05	P08684, P05177, P08842, P28845, P31213	533	7	19734	26.446	0.0736426	0.000350892	0.00031041
GOTERM_BP_DIRECT	GO:0060992	response to fungicide	5	0.938086	1.71359e-05	Q9H9B1, Q96KQ7, O15054, O60341, Q9UGL1	533	7	19734	26.446	0.0736426	0.000350892	0.00031041
GOTERM_BP_DIRECT	GO:0010575	positive regulation of vascular endothelial growth factor production	8	1.50094	1.86412e-05	Q16678, Q04206, P29275, Q16665, P35354, P35398, Q16581, P40763	533	32	19734	9.2561	0.0798468	0.000379974	0.000336138
GOTERM_BP_DIRECT	GO:0071356	cellular response to tumor necrosis factor	15	2.81426	1.89017e-05	Q16539, O15111, Q16678, P28482, P31749, P27361, P35398, Q8NER1, Q04206, Q99683, P04062, P15090, O14920, P43235, Q96EB6	533	136	19734	4.08357	0.0809162	0.000383533	0.000339285
GOTERM_BP_DIRECT	GO:1902004	positive regulation of amyloid-beta formation	7	1.31332	1.92727e-05	P49840, Q04206, O75116, P36544, P42574, P01375	533	22	19734	11.7805	0.0824371	0.000389291	0.00034438
GOTERM_BP_DIRECT	GO:0007173	epidermal growth factor receptor signaling pathway	10	1.87617	1.99844e-05	P15056, P00519, O15530, P31749, Q06124, P00533, P12931, Q14289, Q05397, P42336	533	57	19734	6.49551	0.0853477	0.000401849	0.000355488
GOTERM_BP_DIRECT	GO:0016485	protein processing	12	2.25141	2.16886e-05	Q9Y4P1, P78536, P50281, Q99572, P50579, P56817, P08473, P08709, P42892, P25774, P42574, Q9Y5Z0	533	87	19734	5.10681	0.0922795	0.00043416	0.000384072
GOTERM_BP_DIRECT	GO:0001938	positive regulation of endothelial cell proliferation	11	2.06379	2.22911e-05	O00329, P35968, P41595, Q9Y243, Q02763, P17252, P31749, P36897, O14786, Q16665, Q96EB6	533	72	19734	5.6565	0.094718	0.000444231	0.000392981
GOTERM_BP_DIRECT	GO:0034638	phosphatidylcholine catabolic process	6	1.1257	2.2867e-05	P11150, O15496, Q13093, Q13822, P47712	533	14	19734	15.8676	0.0970423	0.000453682	0.000401342
GOTERM_BP_DIRECT	GO:0051973	positive regulation of telomerase activity	8	1.50094	2.31139e-05	Q04759, P07900, P28482, P27361, P51955, P01106, O95271, Q96GD4	533	33	19734	8.97561	0.0980369	0.00045454	0.000402101
GOTERM_BP_DIRECT	GO:0051968	positive regulation of synaptic transmission, glutamatergic	8	1.50094	2.31139e-05	P41597, P21728, P29274, P04629, P00533, P35354, Q14289, Q9UBN7	533	33	19734	8.97561	0.0980369	0.00045454	0.000402101
GOTERM_BP_DIRECT	GO:0006935	chemotaxis	14	2.62664	2.36617e-05	Q16539, Q13822, P51681, P28482, P51679, P19971, Q02750, P32246, P41597, P00749, P21453, Q16581, P42338, P25025	533	121	19734	4.28381	0.10024	0.000461945	0.000408651
GOTERM_BP_DIRECT	GO:0043408	regulation of MAPK cascade	9	1.68856	2.36974e-05	P35968, P00519, P06239, P41240, P07948, P06241, P00797, Q13153, Q08881	533	45	19734	7.40488	0.100383	0.000461945	0.000408651
GOTERM_BP_DIRECT	GO:0045821	positive regulation of glycolytic process	7	1.31332	2.54833e-05	P42345, P28223, Q99572, Q16665, P05067, Q92831, P06213	533	23	19734	11.2683	0.107527	0.000492457	0.000435643
GOTERM_BP_DIRECT	GO:1900273	positive regulation of long-term synaptic potentiation	7	1.31332	2.54833e-05	P29323, P29274, P14416, P36544, P08473, P05067	533	23	19734	11.2683	0.107527	0.000492457	0.000435643
GOTERM_BP_DIRECT	GO:1990090	cellular response to nerve growth factor stimulus	8	1.50094	2.84349e-05	P15056, P10636, P31749, Q16288, P04629, P48730, P09874, Q8NER1	533	34	19734	8.71162	0.119209	0.000547126	0.000484006
GOTERM_BP_DIRECT	GO:0007213	G protein-coupled acetylcholine receptor signaling pathway	6	1.1257	3.35413e-05	P08912, P25098, P11229, P20309, P08172, P08173	533	15	19734	14.8098	0.13906	0.000639864	0.000566045
GOTERM_BP_DIRECT	GO:0014044	Schwann cell development	6	1.1257	3.35413e-05	P04049, Q00535, P04626, P28482, P27361, Q02750	533	15	19734	14.8098	0.13906	0.000639864	0.000566045
GOTERM_BP_DIRECT	GO:0014070	response to organic cyclic compound	10	1.87617	3.50131e-05	P50281, Q07869, P07948, O75762, P49721, Q4U2R8, O00763, P24530, O95342, P43235	533	61	19734	6.06957	0.144698	0.000665099	0.000588369
GOTERM_BP_DIRECT	GO:0070372	regulation of ERK1 and ERK2 cascade	8	1.50094	4.21117e-05	P21802, P43405, P04626, P07948, P29350, P00533, P29317, P04035	533	36	19734	8.22764	0.171377	0.00078986	0.000698736
GOTERM_BP_DIRECT	GO:0001975	response to amphetamine	8	1.50094	4.21117e-05	P25101, Q92769, P21728, P29274, P14416, P34972, Q9UKV0, Q9UBN7	533	36	19734	8.22764	0.171377	0.00078986	0.000698736
GOTERM_BP_DIRECT	GO:0043542	endothelial cell migration	8	1.50094	4.21117e-05	P27487, Q12884, P00519, Q16678, P36897, O75365, Q9Y4K0, P42336	533	36	19734	8.22764	0.171377	0.00078986	0.000698736
GOTERM_BP_DIRECT	GO:0060907	positive regulation of macrophage cytokine production	7	1.31332	4.27036e-05	O00206, Q9Y239, Q9HC29, Q99572, Q9NYK1, P49137, Q96EB6	533	25	19734	10.3668	0.173564	0.000794287	0.000702652
GOTERM_BP_DIRECT	GO:0046697	decidualization	7	1.31332	4.27036e-05	Q92847, Q9UGN5, Q03181, P07858, P35354, P11473, P09874	533	25	19734	10.3668	0.173564	0.000794287	0.000702652
GOTERM_BP_DIRECT	GO:0090399	replicative senescence	6	1.1257	4.7708e-05	O96017, Q13315, Q13535, P08473, O14757, O14746	533	16	19734	13.8841	0.191823	0.000880036	0.000778508
GOTERM_BP_DIRECT	GO:0051770	positive regulation of nitric-oxide synthase biosynthetic process	6	1.1257	4.7708e-05	O00206, Q5S007, P35968, O60674, P43490, Q9HC29	533	16	19734	13.8841	0.191823	0.000880036	0.000778508
GOTERM_BP_DIRECT	GO:0006955	immune response	31	5.81614	4.97637e-05	O00206, O00329, P29597, P51681, P32246, P41597, P08069, P43235, P22413, P25025, P01375, P35408, P07711, P30556, P25024, O15111, Q13822, P51679, P15538, P34972, Q9NS75, O60911, P43403, Q99558, P61073, P41145, O60674, P41143, Q14164, P48736, P25774	533	505	19734	2.27278	0.199205	0.000910549	0.000805501
GOTERM_BP_DIRECT	GO:0008584	male gonad development	13	2.43902	4.97701e-05	P50281, Q16678, P10415, P36897, P12821, P10721, P10275, P31213, Q07817, P42330, P03372, P00797, P06213	533	112	19734	4.29747	0.199228	0.000910549	0.000805501
GOTERM_BP_DIRECT	GO:0043687	post-translational protein modification	8	1.50094	5.07408e-05	Q8IXJ6, Q9UM07, O60674, Q05655, P17252, P24941, Q96GD4, P05771	533	37	19734	8.00527	0.202691	0.00092076	0.000814535
GOTERM_BP_DIRECT	GO:0031333	negative regulation of protein-containing complex assembly	8	1.50094	5.07408e-05	P04049, Q09472, Q05513, P41143, P04062, P49841, P12931, Q9UBN7	533	37	19734	8.00527	0.202691	0.00092076	0.000814535
GOTERM_BP_DIRECT	GO:0008542	visual learning	9	1.68856	5.24458e-05	P15056, P21728, Q00535, P14416, P35367, Q16665, P10721, P05067, P04035	533	50	19734	6.66439	0.208737	0.000944025	0.000835115
GOTERM_BP_DIRECT	GO:0007188	adenylate cyclase-modulating G protein-coupled receptor signaling pathway	9	1.68856	5.24458e-05	P34947, P35408, P17612, P29274, P08172, P07550, P50406, P32245, P21554	533	50	19734	6.66439	0.208737	0.000944025	0.000835115
GOTERM_BP_DIRECT	GO:0006509	membrane protein ectodomain proteolysis	7	1.31332	5.42571e-05	P78536, Q04759, Q99572, P56817, Q9NZ08, Q9Y5Z0, P09237	533	26	19734	9.96811	0.215109	0.000968815	0.000857046
GOTERM_BP_DIRECT	GO:0071880	adenylate cyclase-activating adrenergic receptor signaling pathway	7	1.31332	5.42571e-05	P20309, P21728, P14416, P07550, P18089, P08908, P08588	533	26	19734	9.96811	0.215109	0.000968815	0.000857046
GOTERM_BP_DIRECT	GO:0006198	cAMP catabolic process	5	0.938086	5.90839e-05	Q9Y233, P27815, Q13946, Q07343, Q08499	533	9	19734	20.5691	0.231841	0.00103839	0.000918591
GOTERM_BP_DIRECT	GO:0044597	daunorubicin metabolic process	5	0.938086	5.90839e-05	P52895, P15121, P42330, Q04828, O60218	533	9	19734	20.5691	0.231841	0.00103839	0.000918591
GOTERM_BP_DIRECT	GO:0038133	ERBB2-ERBB3 signaling pathway	5	0.938086	5.90839e-05	P04049, P04626, P28482, P27361, Q02750	533	9	19734	20.5691	0.231841	0.00103839	0.000918591
GOTERM_BP_DIRECT	GO:0007210	serotonin receptor signaling pathway	5	0.938086	5.90839e-05	P28335, P28223, P41595, P46098, P08908	533	9	19734	20.5691	0.231841	0.00103839	0.000918591
GOTERM_BP_DIRECT	GO:0042770	signal transduction in response to DNA damage	6	1.1257	6.60922e-05	O96017, Q16539, P00519, Q13315, P27361, O14757	533	17	19734	13.0674	0.255502	0.001157	0.00102352
GOTERM_BP_DIRECT	GO:0019222	regulation of metabolic process	7	1.31332	6.81797e-05	O95136, P46095, P21453, P34972, P32245, P21554, P01375	533	27	19734	9.59892	0.262408	0.00118888	0.00105173
GOTERM_BP_DIRECT	GO:0031648	protein destabilization	9	1.68856	7.01231e-05	P42345, Q09472, Q00987, Q92793, P53350, P12931, P78527, Q9UBN7, Q96EB6	533	52	19734	6.40807	0.26878	0.00121801	0.0010775
GOTERM_BP_DIRECT	GO:0010971	positive regulation of G2/M transition of mitotic cell cycle	7	1.31332	8.48105e-05	P30304, O60885, P30305, P30307, P11802, P06493, P05067	533	28	19734	9.2561	0.315187	0.00146742	0.00129813
GOTERM_BP_DIRECT	GO:0000077	DNA damage checkpoint signaling	8	1.50094	8.56815e-05	O96017, Q16539, Q8TEK3, Q13315, Q13535, P07948, Q06124, O14757	533	40	19734	7.40488	0.317845	0.00147677	0.0013064
GOTERM_BP_DIRECT	GO:0042446	hormone biosynthetic process	6	1.1257	8.94905e-05	P04798, P05093, P10635, Q16678, P05177	533	18	19734	12.3415	0.329347	0.00152475	0.00134885
GOTERM_BP_DIRECT	GO:0071380	cellular response to prostaglandin E stimulus	6	1.1257	8.94905e-05	P37231, P35408, P31749, Q13085, Q02156, P43116	533	18	19734	12.3415	0.329347	0.00152475	0.00134885
GOTERM_BP_DIRECT	GO:0071548	response to dexamethasone	6	1.1257	8.94905e-05	Q92847, Q16678, P04062, P12821, Q9UBN7, P42336	533	18	19734	12.3415	0.329347	0.00152475	0.00134885
GOTERM_BP_DIRECT	GO:0001837	epithelial to mesenchymal transition	9	1.68856	9.24851e-05	P21802, P11362, O75116, P36897, Q16665, P49841, P35222, Q13464, Q9Y4K0	533	54	19734	6.17073	0.338253	0.00156384	0.00138342
GOTERM_BP_DIRECT	GO:0032091	negative regulation of protein binding	9	1.68856	9.24851e-05	Q5S007, Q13526, Q05655, P31749, O60341, P45983, Q96GD4, Q13464, P53779, O14965	533	54	19734	6.17073	0.338253	0.00156384	0.00138342
GOTERM_BP_DIRECT	GO:0044598	doxorubicin metabolic process	5	0.938086	9.63741e-05	P52895, P15121, P42330, Q04828, O60218	533	10	19734	18.5122	0.349644	0.00161129	0.0014254
GOTERM_BP_DIRECT	GO:0070633	transepithelial transport	5	0.938086	9.63741e-05	P33527, Q9UNQ0, P08183, P43003, Q92887	533	10	19734	18.5122	0.349644	0.00161129	0.0014254
GOTERM_BP_DIRECT	GO:2000273	positive regulation of signaling receptor activity	5	0.938086	9.63741e-05	Q92769, O60674, Q13547, Q16665, Q9UBN7	533	10	19734	18.5122	0.349644	0.00161129	0.0014254
GOTERM_BP_DIRECT	GO:0007189	adenylate cyclase-activating G protein-coupled receptor signaling pathway	14	2.62664	0.000101126	P35408, O95136, P46095, P29274, P29275, P34972, P32245, O95398, P17612, P21728, P21453, P21554, P43116	533	139	19734	3.72908	0.363296	0.00168443	0.0014901
GOTERM_BP_DIRECT	GO:0050890	cognition	9	1.68856	0.000105705	Q9Y5N1, P41594, P11229, P36544, P05067, P30542, Q01959, P01375	533	55	19734	6.05854	0.37618	0.00175169	0.00154961
GOTERM_BP_DIRECT	GO:0000082	G1/S transition of mitotic cell cycle	10	1.87617	0.000105949	Q15910, P30304, P10415, P11802, Q9UPP1, P24941, P01106, P06493, Q9P1W9, P23443	533	70	19734	5.2892	0.376859	0.00175169	0.00154961
GOTERM_BP_DIRECT	GO:0032259	methylation	15	2.81426	0.000113646	Q15910, Q96LA8, P29375, Q9Y2K7, Q9NQR1, O95050, P04818, Q86X55, O60725, Q8TEK3, Q99873, Q96KQ7, P41229, P05177, P26358	533	160	19734	3.47104	0.397908	0.00187202	0.00165605
GOTERM_BP_DIRECT	GO:0042307	positive regulation of protein import into nucleus	8	1.50094	0.000118347	Q16539, Q09472, P07900, O60674, Q05655, O15379, P06493, P35354	533	42	19734	7.05226	0.410413	0.00191404	0.00169322
GOTERM_BP_DIRECT	GO:0019933	cAMP-mediated signaling	8	1.50094	0.000118347	O76074, O00408, Q9Y233, P27815, Q13946, Q14432, Q07343, Q08499	533	42	19734	7.05226	0.410413	0.00191404	0.00169322
GOTERM_BP_DIRECT	GO:0006909	phagocytosis	10	1.87617	0.000118475	O00206, Q06418, P08581, P29274, Q9HC29, P30530, P30542, P08246, P42336	533	71	19734	5.2147	0.410749	0.00191404	0.00169322
GOTERM_BP_DIRECT	GO:0042310	vasoconstriction	6	1.1257	0.00011877	P31645, P34969, P25101, P41595, P12821, P24530	533	19	19734	11.6919	0.411525	0.00191404	0.00169322
GOTERM_BP_DIRECT	GO:0038084	vascular endothelial growth factor signaling pathway	6	1.1257	0.00011877	O00329, P35968, Q04206, P17948, P36888, P42336	533	19	19734	11.6919	0.411525	0.00191404	0.00169322
GOTERM_BP_DIRECT	GO:2000811	negative regulation of anoikis	6	1.1257	0.00011877	Q07817, P10415, Q07820, P12931, Q05397, P42336	533	19	19734	11.6919	0.411525	0.00191404	0.00169322
GOTERM_BP_DIRECT	GO:0006979	response to oxidative stress	13	2.43902	0.000124064	Q5S007, P50281, O75874, P31749, P28074, P15559, P35354, O95342, P53779, P00519, P23219, P45983, P05067, Q96EB6	533	123	19734	3.91315	0.42527	0.00199216	0.00176233
GOTERM_BP_DIRECT	GO:0048015	phosphatidylinositol-mediated signaling	7	1.31332	0.000127692	P11362, O00329, Q9UBF8, P48736, P42338, P23443, P42336	533	30	19734	8.63902	0.434504	0.00204307	0.00180736
GOTERM_BP_DIRECT	GO:0010976	positive regulation of neuron projection development	13	2.43902	0.000134062	Q09472, P07949, P07948, P04629, P11362, P06241, Q16288, O60341, Q14289, Q13882, P41743, P21554, Q92831	533	124	19734	3.88159	0.450362	0.00213734	0.00189076
GOTERM_BP_DIRECT	GO:1903078	positive regulation of protein localization to plasma membrane	9	1.68856	0.000136853	P29323, O15530, P31749, P00533, Q02156, P29317, P43378, P41743, P01375	533	57	19734	5.84596	0.457167	0.00217406	0.00192325
GOTERM_BP_DIRECT	GO:0046427	positive regulation of receptor signaling pathway via JAK-STAT	8	1.50094	0.000138109	Q09472, P29597, O60674, Q16678, P00734, P10721, P25116, P01375	533	43	19734	6.88826	0.460203	0.00218624	0.00193402
GOTERM_BP_DIRECT	GO:0031647	regulation of protein stability	11	2.06379	0.000140501	Q5S007, Q13526, P10415, P28482, Q9BY41, O15379, P42574, Q93009, Q9UBN7, O14746, O14965	533	89	19734	4.57605	0.465936	0.00221624	0.00196056
GOTERM_BP_DIRECT	GO:0009791	post-embryonic development	10	1.87617	0.000147262	P21802, P42345, P00519, P10415, Q15858, Q13315, O15357, P36897, P05177, Q9UGL1	533	73	19734	5.07183	0.481817	0.00229741	0.00203236
GOTERM_BP_DIRECT	GO:0043393	regulation of protein binding	5	0.938086	0.00014822	P17612, P56524, P53350, Q9UQL6	533	11	19734	16.8293	0.484028	0.00229741	0.00203236
GOTERM_BP_DIRECT	GO:0060020	Bergmann glial cell differentiation	5	0.938086	0.00014822	P00519, P28482, P27361, Q06124, Q02750	533	11	19734	16.8293	0.484028	0.00229741	0.00203236
GOTERM_BP_DIRECT	GO:0043117	positive regulation of vascular permeability	5	0.938086	0.00014822	O00408, P21452, O75365, Q14432, P25103	533	11	19734	16.8293	0.484028	0.00229741	0.00203236
GOTERM_BP_DIRECT	GO:0071492	cellular response to UV-A	5	0.938086	0.00014822	P14780, P03956, P08473, P08253, P08254	533	11	19734	16.8293	0.484028	0.00229741	0.00203236
GOTERM_BP_DIRECT	GO:0051602	response to electrical stimulus	7	1.31332	0.00015476	P21452, P04629, Q99572, P15559, P08253, P12931, P25103	533	31	19734	8.36035	0.498876	0.00236754	0.0020944
GOTERM_BP_DIRECT	GO:0045740	positive regulation of DNA replication	7	1.31332	0.00015476	P30304, P30291, P08151, P24941, P06493, P00533, Q13882	533	31	19734	8.36035	0.498876	0.00236754	0.0020944
GOTERM_BP_DIRECT	GO:0035335	peptidyl-tyrosine dephosphorylation	7	1.31332	0.00015476	P51452, P18031, P17706, P10586, P29350, Q06124, P43378	533	31	19734	8.36035	0.498876	0.00236754	0.0020944
GOTERM_BP_DIRECT	GO:0043401	steroid hormone receptor signaling pathway	6	1.1257	0.000154866	Q03181, Q07869, P28482, P19793, P03372, Q14432	533	20	19734	11.1073	0.499113	0.00236754	0.0020944
GOTERM_BP_DIRECT	GO:0048870	cell motility	8	1.50094	0.000160464	P78536, P50281, Q13822, P36897, P41182, Q02750, P29317, Q05397	533	44	19734	6.73171	0.511476	0.00244474	0.0021627
GOTERM_BP_DIRECT	GO:0043433	negative regulation of DNA-binding transcription factor activity	10	1.87617	0.000163711	P11309, P56524, Q92769, O15496, O60341, O00255, P03372, Q9GZT9, Q96EB6	533	74	19734	5.0033	0.518509	0.00248574	0.00219897
GOTERM_BP_DIRECT	GO:0042311	vasodilation	8	1.50094	0.000185657	P21728, P29274, P29275, P00533, P24530, P30542, Q92831, P01375	533	45	19734	6.58211	0.56345	0.00278403	0.00246284
GOTERM_BP_DIRECT	GO:0009755	hormone-mediated signaling pathway	8	1.50094	0.000185657	P37231, Q92847, Q03181, Q9Y4C1, Q07869, P19793, Q06124, P00797	533	45	19734	6.58211	0.56345	0.00278403	0.00246284
GOTERM_BP_DIRECT	GO:0045923	positive regulation of fatty acid metabolic process	4	0.750469	0.000187099	P37231, Q92847, Q03181, Q07869	533	5	19734	29.6195	0.56625	0.00278403	0.00246284
GOTERM_BP_DIRECT	GO:0035509	negative regulation of myosin-light-chain-phosphatase activity	4	0.750469	0.000187099	O75116, Q13464, O14920, P01375	533	5	19734	29.6195	0.56625	0.00278403	0.00246284
GOTERM_BP_DIRECT	GO:0032310	prostaglandin secretion	4	0.750469	0.000187099	Q99572, P35354, O15439, P35228	533	5	19734	29.6195	0.56625	0.00278403	0.00246284
GOTERM_BP_DIRECT	GO:0043243	positive regulation of protein-containing complex disassembly	4	0.750469	0.000187099	P04062, P08069, P01375, P06213	533	5	19734	29.6195	0.56625	0.00278403	0.00246284
GOTERM_BP_DIRECT	GO:0001659	temperature homeostasis	6	1.1257	0.000198779	P28223, P21728, Q9HC29, P14416, P30542, P40763	533	21	19734	10.5784	0.588291	0.00292855	0.00259069
GOTERM_BP_DIRECT	GO:0046677	response to antibiotic	6	1.1257	0.000198779	P07900, Q00987, O60674, Q16853, P23458, P43003	533	21	19734	10.5784	0.588291	0.00292855	0.00259069
GOTERM_BP_DIRECT	GO:0099170	postsynaptic modulation of chemical synaptic transmission	6	1.1257	0.000198779	P17612, Q92847, P11229, P14416, Q14289	533	21	19734	10.5784	0.588291	0.00292855	0.00259069
GOTERM_BP_DIRECT	GO:0050927	positive regulation of positive chemotaxis	5	0.938086	0.000217599	P35968, Q16288, P21453, P51679, P08709	533	12	19734	15.4268	0.621474	0.0031848	0.00281738
GOTERM_BP_DIRECT	GO:0046479	glycosphingolipid catabolic process	5	0.938086	0.000217599	P16278, Q9Y3R4, Q9UQ49, P17405, Q9HCG7	533	12	19734	15.4268	0.621474	0.0031848	0.00281738
GOTERM_BP_DIRECT	GO:0098586	cellular response to virus	11	2.06379	0.000221599	Q16539, P29597, P07900, O60674, O15111, Q96P20, Q14164, Q9NYK1, P23458, Q16665, P39900	533	94	19734	4.33264	0.628173	0.00320409	0.00283445
GOTERM_BP_DIRECT	GO:0048469	cell maturation	7	1.31332	0.000222407	P37231, P11362, P04062, P00797, P35222, P30530, Q06187	533	33	19734	7.85366	0.629512	0.00320409	0.00283445
GOTERM_BP_DIRECT	GO:0048008	platelet-derived growth factor receptor signaling pathway	7	1.31332	0.000222407	P16234, O60674, P09619, Q06124, O14786, P12931, P00750	533	33	19734	7.85366	0.629512	0.00320409	0.00283445
GOTERM_BP_DIRECT	GO:0035924	cellular response to vascular endothelial growth factor stimulus	7	1.31332	0.000222407	Q16539, P35968, Q9NYA1, P17948, P31749, O14786, P49137	533	33	19734	7.85366	0.629512	0.00320409	0.00283445
GOTERM_BP_DIRECT	GO:0031398	positive regulation of protein ubiquitination	10	1.87617	0.000222506	Q5S007, Q9NYA1, P49840, Q9UDY8, O15379, O60341, P98170, P49841, Q13490, P45984	533	77	19734	4.80836	0.629677	0.00320409	0.00283445
GOTERM_BP_DIRECT	GO:0071168	protein localization to chromatin	6	1.1257	0.000251575	Q15910, P25440, P53350, P03372, Q15059, P09874	533	22	19734	10.0976	0.674754	0.00358796	0.00317403
GOTERM_BP_DIRECT	GO:0060324	face development	6	1.1257	0.000251575	P04049, P15056, P25101, P28482, P27361, Q02750	533	22	19734	10.0976	0.674754	0.00358796	0.00317403
GOTERM_BP_DIRECT	GO:0006693	prostaglandin metabolic process	6	1.1257	0.000251575	P52895, P15121, P42330, O60760, O14684, Q04828	533	22	19734	10.0976	0.674754	0.00358796	0.00317403
GOTERM_BP_DIRECT	GO:0042593	glucose homeostasis	12	2.25141	0.000259506	P37231, Q01469, P09917, P17706, Q15119, P31749, P15538, Q06124, P21554, Q9Y5Z0, P40763, P06213	533	114	19734	3.8973	0.686069	0.00368928	0.00326365
GOTERM_BP_DIRECT	GO:0032956	regulation of actin cytoskeleton organization	11	2.06379	0.000263538	P16234, P42345, P00519, Q05655, O75116, P09619, Q14289, Q13464, O95398, Q13153, P08631	533	96	19734	4.24238	0.691671	0.00372903	0.00329882
GOTERM_BP_DIRECT	GO:0030522	intracellular receptor signaling pathway	7	1.31332	0.000263972	Q03181, Q07869, P51449, Q96RI1, P35398, P10275, P40763	533	34	19734	7.62267	0.692269	0.00372903	0.00329882
GOTERM_BP_DIRECT	GO:0070373	negative regulation of ERK1 and ERK2 cascade	10	1.87617	0.000270696	P51452, O00206, P29323, P00519, Q13526, P41240, P07948, P18031, P17706, Q9NTG7	533	79	19734	4.68663	0.701371	0.00381195	0.00337218
GOTERM_BP_DIRECT	GO:0007186	G protein-coupled receptor signaling pathway	45	8.44278	0.000295414	P25098, P52895, P34947, O95136, P46095, P11229, P51681, P29275, P29350, P18089, P10275, P30542, P41595, Q14432, Q99705, P06401, P43116, P32239, P32238, P30556, Q92847, P25101, P25024, P43250, P31749, P09619, P35367, P08908, P37231, P61073, O60674, P20309, P41143, P42330, Q15391, P00734, P08172, P21453, P27815, P42892, Q16581, P48736, P42338, P25116, P06213	533	943	19734	1.76681	0.732576	0.00414694	0.00366852
GOTERM_BP_DIRECT	GO:0071872	cellular response to epinephrine stimulus	5	0.938086	0.000307629	P17612, Q8IXJ6, Q07343, Q08499	533	13	19734	14.2402	0.746772	0.00427805	0.00378451
GOTERM_BP_DIRECT	GO:0031401	positive regulation of protein modification process	5	0.938086	0.000307629	P35968, P17948, P09619, P10721, P36888	533	13	19734	14.2402	0.746772	0.00427805	0.00378451
GOTERM_BP_DIRECT	GO:0060333	type II interferon-mediated signaling pathway	5	0.938086	0.000307629	P04049, P29597, O60674, P23458, P08631	533	13	19734	14.2402	0.746772	0.00427805	0.00378451
GOTERM_BP_DIRECT	GO:0036120	cellular response to platelet-derived growth factor stimulus	6	1.1257	0.000314379	O00206, P07947, Q13547, P09619, P06241, P12931	533	23	19734	9.65854	0.754291	0.00433144	0.00383173
GOTERM_BP_DIRECT	GO:0019934	cGMP-mediated signaling	6	1.1257	0.000314379	P28335, P41595, O00408, P29275, Q14432, P24530	533	23	19734	9.65854	0.754291	0.00433144	0.00383173
GOTERM_BP_DIRECT	GO:0038061	non-canonical NF-kappaB signal transduction	6	1.1257	0.000314379	Q99558, O15111, Q92793, Q04206, P31749, Q13490	533	23	19734	9.65854	0.754291	0.00433144	0.00383173
GOTERM_BP_DIRECT	GO:0001764	neuron migration	12	2.25141	0.000350436	P21802, P32238, P11362, Q06418, P61073, P07900, Q00535, P06241, O14786, P10721, P35222, P30530	533	118	19734	3.76519	0.790832	0.00481337	0.00425806
GOTERM_BP_DIRECT	GO:0030324	lung development	10	1.87617	0.000358945	P21802, P16234, Q09472, P28300, P50281, P08151, P08473, P00533, P05177, P28845	533	82	19734	4.51517	0.798631	0.00491512	0.00434808
GOTERM_BP_DIRECT	GO:0090050	positive regulation of cell migration involved in sprouting angiogenesis	7	1.31332	0.000365261	P35968, P00519, Q9Y243, Q8WUI4, O14786, Q9UKV0, P35354	533	36	19734	7.19919	0.804232	0.00494537	0.00437484
GOTERM_BP_DIRECT	GO:0042447	hormone catabolic process	4	0.750469	0.000366693	P14735, P08473, P42892, P12821	533	6	19734	24.6829	0.80548	0.00494537	0.00437484
GOTERM_BP_DIRECT	GO:1903347	negative regulation of bicellular tight junction assembly	4	0.750469	0.000366693	O75116, Q13464, O14920, P01375	533	6	19734	24.6829	0.80548	0.00494537	0.00437484
GOTERM_BP_DIRECT	GO:0035791	platelet-derived growth factor receptor-beta signaling pathway	4	0.750469	0.000366693	P00519, P28300, P09619, P18031	533	6	19734	24.6829	0.80548	0.00494537	0.00437484
GOTERM_BP_DIRECT	GO:0090330	regulation of platelet aggregation	4	0.750469	0.000366693	P43405, Q04759, P17252, P07948	533	6	19734	24.6829	0.80548	0.00494537	0.00437484
GOTERM_BP_DIRECT	GO:0006809	nitric oxide biosynthetic process	6	1.1257	0.000388371	O00206, Q16678, P31749, P15559, P35398, P35228	533	24	19734	9.2561	0.823428	0.00522196	0.00461951
GOTERM_BP_DIRECT	GO:0060134	prepulse inhibition	5	0.938086	0.000421534	P21728, P29274, P14416, P56817, Q01959	533	14	19734	13.223	0.847733	0.00560038	0.00495427
GOTERM_BP_DIRECT	GO:0071498	cellular response to fluid shear stress	5	0.938086	0.000421534	O15379, P08253, P12931, P35354, Q14289	533	14	19734	13.223	0.847733	0.00560038	0.00495427
GOTERM_BP_DIRECT	GO:0048771	tissue remodeling	5	0.938086	0.000421534	P04798, P00747, P50281, P00734, P08253	533	14	19734	13.223	0.847733	0.00560038	0.00495427
GOTERM_BP_DIRECT	GO:2001028	positive regulation of endothelial cell chemotaxis	5	0.938086	0.000421534	P11362, P35968, P08581, Q99571	533	14	19734	13.223	0.847733	0.00560038	0.00495427
GOTERM_BP_DIRECT	GO:0046326	positive regulation of glucose import	7	1.31332	0.000426136	Q16539, P31749, Q06124, P31751, P41743, O14746, P06213	533	37	19734	7.00461	0.850831	0.00562803	0.00497874
GOTERM_BP_DIRECT	GO:0070555	response to interleukin-1	7	1.31332	0.000426136	P56524, Q04206, P17252, P12931, P17405, P05067, P41743	533	37	19734	7.00461	0.850831	0.00562803	0.00497874
GOTERM_BP_DIRECT	GO:0050731	positive regulation of peptidyl-tyrosine phosphorylation	10	1.87617	0.000430018	P42345, P43405, P00519, P28223, P07947, Q13822, Q9HC29, Q06124, O14786, P12931	533	84	19734	4.40767	0.853395	0.00566254	0.00500927
GOTERM_BP_DIRECT	GO:0010467	gene expression	13	2.43902	0.000444187	O00206, P25101, Q14416, P31749, P11362, Q8TEK3, P14061, P06241, Q14164, O15357, P04150, P24530, P22413	533	141	19734	3.4136	0.862384	0.00583191	0.0051591
GOTERM_BP_DIRECT	GO:0007626	locomotory behavior	10	1.87617	0.000469671	P25929, P28335, P41145, P41594, P29274, O60760, P14416, P05067, P10253, Q01959	533	85	19734	4.35581	0.877189	0.00614842	0.0054391
GOTERM_BP_DIRECT	GO:0002931	response to ischemia	9	1.68856	0.000472679	P10415, Q04206, Q99683, O75116, Q99571, Q99572, P15559, Q14289, P42338	533	68	19734	4.90029	0.878827	0.0061697	0.00545792
GOTERM_BP_DIRECT	GO:0010634	positive regulation of epithelial cell migration	7	1.31332	0.000494643	Q13822, Q16665, P12931, Q02156, P25103, Q9UBN7, Q05397	533	38	19734	6.82028	0.890149	0.00643757	0.00569489
GOTERM_BP_DIRECT	GO:0030182	neuron differentiation	14	2.62664	0.000517198	Q13526, P04626, Q13547, Q02750, Q9UQL6, Q8NBP7, P00519, P08581, Q00535, P21453, Q9UKV0, P42574, P29317	533	164	19734	3.16062	0.900676	0.00671155	0.00593726
GOTERM_BP_DIRECT	GO:0001932	regulation of protein phosphorylation	8	1.50094	0.000523817	Q15910, P28300, Q13526, P21728, P07948, Q9NYK1, Q05397, P42336	533	53	19734	5.58859	0.903569	0.00677773	0.0059958
GOTERM_BP_DIRECT	GO:0035725	sodium ion transmembrane transport	12	2.25141	0.000536091	P31645, Q14524, Q9Y5Y9, Q9NY46, Q15858, P48067, P35499, P23975, P35498, Q99250, P30531, Q01959	533	124	19734	3.58301	0.908714	0.00691651	0.00611857
GOTERM_BP_DIRECT	GO:0016311	dephosphorylation	11	2.06379	0.000543473	P34913, P51452, P54829, P18031, P17706, P10586, P29350, Q06124, O75365, P43378, P09467	533	105	19734	3.87875	0.911674	0.00699154	0.00618495
GOTERM_BP_DIRECT	GO:0007411	axon guidance	16	3.00188	0.000545911	P54753, P29323, O15496, P54760, P07949, P10586, P04629, P10721, Q05397, P21802, Q04759, P06241, Q16288, O14786, P29317	533	208	19734	2.84803	0.912631	0.00700271	0.00619483
GOTERM_BP_DIRECT	GO:0048546	digestive tract morphogenesis	5	0.938086	0.000562622	P54753, P10415, P08151, Q16665, P00533	533	15	19734	12.3415	0.918914	0.00711485	0.00629403
GOTERM_BP_DIRECT	GO:0045667	regulation of osteoblast differentiation	5	0.938086	0.000562622	P21802, P17612, P08151, Q05397	533	15	19734	12.3415	0.918914	0.00711485	0.00629403
GOTERM_BP_DIRECT	GO:0048011	neurotrophin TRK receptor signaling pathway	5	0.938086	0.000562622	P04049, P04629, Q06124, P12931, P42574	533	15	19734	12.3415	0.918914	0.00711485	0.00629403
GOTERM_BP_DIRECT	GO:0010039	response to iron ion	5	0.938086	0.000562622	Q00987, P10415, P14416, Q16665, Q01959	533	15	19734	12.3415	0.918914	0.00711485	0.00629403
GOTERM_BP_DIRECT	GO:0048599	oocyte development	5	0.938086	0.000562622	O76074, P10415, Q96KQ7, Q13315, P35222	533	15	19734	12.3415	0.918914	0.00711485	0.00629403
GOTERM_BP_DIRECT	GO:0001541	ovarian follicle development	7	1.31332	0.000571424	Q07817, P35968, P50281, P10415, Q13315, P08253, P10721	533	39	19734	6.6454	0.92204	0.00718545	0.00635648
GOTERM_BP_DIRECT	GO:0032008	positive regulation of TOR signaling	7	1.31332	0.000571424	Q9Y243, O15379, P50406, P08709, P00742, P42336	533	39	19734	6.6454	0.92204	0.00718545	0.00635648
GOTERM_BP_DIRECT	GO:0051928	positive regulation of calcium ion transport	6	1.1257	0.000574915	P30536, Q15746, Q99571, P32246, Q99705, P25116	533	26	19734	8.54409	0.923247	0.00720904	0.00637736
GOTERM_BP_DIRECT	GO:0071320	cellular response to cAMP	8	1.50094	0.000588058	O00408, Q16678, P13569, O60341, Q08499, P48736, O95398, P09467	533	54	19734	5.48509	0.927623	0.00733265	0.0064867
GOTERM_BP_DIRECT	GO:0006968	cellular defense response	8	1.50094	0.000588058	P41597, P14222, P51681, Q04206, P29274, Q14289, P25025, Q08881	533	54	19734	5.48509	0.927623	0.00733265	0.0064867
GOTERM_BP_DIRECT	GO:1905144	response to acetylcholine	4	0.750469	0.000628861	P25101, P30536, P36544	533	7	19734	21.1568	0.939682	0.00769106	0.00680376
GOTERM_BP_DIRECT	GO:0009624	response to nematode	4	0.750469	0.000628861	P35408, P04798, P35354, P43116	533	7	19734	21.1568	0.939682	0.00769106	0.00680376
GOTERM_BP_DIRECT	GO:0060440	trachea formation	4	0.750469	0.000628861	P28482, P27361, Q02750, P35222	533	7	19734	21.1568	0.939682	0.00769106	0.00680376
GOTERM_BP_DIRECT	GO:0010815	bradykinin catabolic process	4	0.750469	0.000628861	P14735, P08473, P42892, P12821	533	7	19734	21.1568	0.939682	0.00769106	0.00680376
GOTERM_BP_DIRECT	GO:0036335	intestinal stem cell homeostasis	4	0.750469	0.000628861	O15496, Q9HC29, P14555	533	7	19734	21.1568	0.939682	0.00769106	0.00680376
GOTERM_BP_DIRECT	GO:0051128	regulation of cellular component organization	4	0.750469	0.000628861	P42345, P78536, P00519, Q05397	533	7	19734	21.1568	0.939682	0.00769106	0.00680376
GOTERM_BP_DIRECT	GO:0002933	lipid hydroxylation	4	0.750469	0.000628861	P04798, P05181, P08684, P10632	533	7	19734	21.1568	0.939682	0.00769106	0.00680376
GOTERM_BP_DIRECT	GO:0007193	adenylate cyclase-inhibiting G protein-coupled receptor signaling pathway	8	1.50094	0.000658401	P25929, P25101, P41145, O00408, P41143, P21453, Q99705, P30542	533	55	19734	5.38537	0.947138	0.00803033	0.00710389
GOTERM_BP_DIRECT	GO:0010332	response to gamma radiation	6	1.1257	0.000690082	P06746, P10415, P01106, O00255, P78527, P09874	533	27	19734	8.22764	0.954114	0.00828098	0.00732563
GOTERM_BP_DIRECT	GO:0032740	positive regulation of interleukin-17 production	6	1.1257	0.000690082	P29597, Q04759, Q9NYA1, O60674, Q9HC29, Q96RI1	533	27	19734	8.22764	0.954114	0.00828098	0.00732563
GOTERM_BP_DIRECT	GO:0007190	activation of adenylate cyclase activity	6	1.1257	0.000690082	P04049, P25101, P21728, P0DMS8, P29275, P07550	533	27	19734	8.22764	0.954114	0.00828098	0.00732563
GOTERM_BP_DIRECT	GO:0050482	arachidonic acid secretion	6	1.1257	0.000690082	O15496, P14416, P12821, P14555, P47712	533	27	19734	8.22764	0.954114	0.00828098	0.00732563
GOTERM_BP_DIRECT	GO:0071480	cellular response to gamma radiation	6	1.1257	0.000690082	Q07817, O96017, Q00987, Q13315, Q13535, O60341	533	27	19734	8.22764	0.954114	0.00828098	0.00732563
GOTERM_BP_DIRECT	GO:2001243	negative regulation of intrinsic apoptotic signaling pathway	6	1.1257	0.000690082	Q07817, P14780, P10415, Q13547, P31749, P12931	533	27	19734	8.22764	0.954114	0.00828098	0.00732563
GOTERM_BP_DIRECT	GO:0021766	hippocampus development	9	1.68856	0.000696818	Q15910, Q00535, Q13547, O15054, P08069, P49841, P42574, P31213, Q9UM73	533	72	19734	4.62805	0.955474	0.0083394	0.0073773
GOTERM_BP_DIRECT	GO:0006325	chromatin organization	16	3.00188	0.00073106	Q15910, Q9UM07, Q969S8, Q13547, Q9BY41, Q9Y4K0, O60885, Q96DB2, O60674, Q9H9B1, Q04206, O15379, Q53GL7, P04150, Q15059, Q96EB6	533	214	19734	2.76818	0.96179	0.00872581	0.00771913
GOTERM_BP_DIRECT	GO:0010718	positive regulation of epithelial to mesenchymal transition	8	1.50094	0.000735251	Q15910, P42345, Q92769, P36897, O60341, P35222, Q9Y4K0, Q05397	533	56	19734	5.2892	0.962498	0.00875243	0.00774268
GOTERM_BP_DIRECT	GO:0086091	regulation of heart rate by cardiac conduction	7	1.31332	0.000752491	Q14524, P22460, O43497, Q13936, P12821, P12931, Q12809	533	41	19734	6.32124	0.965278	0.00888656	0.00786134
GOTERM_BP_DIRECT	GO:0043488	regulation of mRNA stability	7	1.31332	0.000752491	P27695, Q05655, Q9P0U3, P17252, P31749, P00742, P49137	533	41	19734	6.32124	0.965278	0.00888656	0.00786134
GOTERM_BP_DIRECT	GO:0045814	negative regulation of gene expression, epigenetic	7	1.31332	0.000752491	Q15910, P56524, Q13547, Q9UKV0, Q9UBN7, Q9UQL6, O14757	533	41	19734	6.32124	0.965278	0.00888656	0.00786134
GOTERM_BP_DIRECT	GO:0016241	regulation of macroautophagy	8	1.50094	0.000819027	P42345, P17612, Q00535, P04062, P45983, P42574, Q9UBN7, P53779	533	57	19734	5.19641	0.974206	0.00955183	0.00844986
GOTERM_BP_DIRECT	GO:0071897	DNA biosynthetic process	6	1.1257	0.000821663	P06746, Q9NYA1, P28300, P04818, P12931, O14746	533	28	19734	7.9338	0.974508	0.00955183	0.00844986
GOTERM_BP_DIRECT	GO:1905564	positive regulation of vascular endothelial cell proliferation	6	1.1257	0.000821663	P11362, P78536, Q92847, Q9Y243, O15530, P40763	533	28	19734	7.9338	0.974508	0.00955183	0.00844986
GOTERM_BP_DIRECT	GO:0002224	toll-like receptor signaling pathway	6	1.1257	0.000821663	O00206, P51812, Q9NYK1, Q9NWZ3, P49137, P25774	533	28	19734	7.9338	0.974508	0.00955183	0.00844986
GOTERM_BP_DIRECT	GO:0010800	positive regulation of peptidyl-threonine phosphorylation	6	1.1257	0.000821663	Q9NYA1, O95136, P49840, P53350, P28482, P05067	533	28	19734	7.9338	0.974508	0.00955183	0.00844986
GOTERM_BP_DIRECT	GO:0042755	eating behavior	6	1.1257	0.000821663	P41145, P41143, P29274, P12821, P25103, P40763	533	28	19734	7.9338	0.974508	0.00955183	0.00844986
GOTERM_BP_DIRECT	GO:0030154	cell differentiation	34	6.37899	0.000832891	P52333, Q5S007, P29597, P07947, P49840, P29350, P19793, Q06124, P19971, P12931, P31213, Q07869, P17948, P06241, Q96RI1, Q13882, P40763, Q03181, P31749, P36897, Q07820, P04629, P11473, P37231, P43403, P43405, P11362, P15144, O60674, Q02763, Q16288, P23458, P49841, P08631	533	678	19734	1.85668	0.975756	0.00965721	0.00854309
GOTERM_BP_DIRECT	GO:0050808	synapse organization	9	1.68856	0.000837273	P41594, Q13526, P10636, P10586, P36544, P35222, P05067, P30531	533	74	19734	4.50297	0.976226	0.00968287	0.00856578
GOTERM_BP_DIRECT	GO:0030198	extracellular matrix organization	14	2.62664	0.000854479	P50281, P03956, P39900, O75173, P16234, P14780, Q9UNA0, P22894, P45452, P08253, P08254, P05067, P01375, P09237	533	173	19734	2.99619	0.977985	0.00982288	0.00868964
GOTERM_BP_DIRECT	GO:0006836	neurotransmitter transport	7	1.31332	0.000858182	P31645, P48067, P23975, O15245, P43003, P30531, Q01959	533	42	19734	6.17073	0.978346	0.00982288	0.00868964
GOTERM_BP_DIRECT	GO:0043154	negative regulation of cysteine-type endopeptidase activity involved in apoptotic process	7	1.31332	0.000858182	P04049, P68400, P31749, P51812, P98170, P12931, P01375	533	42	19734	6.17073	0.978346	0.00982288	0.00868964
GOTERM_BP_DIRECT	GO:0060048	cardiac muscle contraction	7	1.31332	0.000858182	Q14524, P42345, P25098, P61073, P10253, Q12809, P42336	533	42	19734	6.17073	0.978346	0.00982288	0.00868964
GOTERM_BP_DIRECT	GO:0071363	cellular response to growth factor stimulus	8	1.50094	0.00091016	Q9NYA1, Q00987, P41143, P04626, P36897, P35222, P23443, P06213	533	58	19734	5.10681	0.982834	0.0103912	0.00919238
GOTERM_BP_DIRECT	GO:0007413	axonal fasciculation	5	0.938086	0.00093985	P54753, P29323, O14786, P42574, P21554	533	17	19734	10.8895	0.984966	0.010568	0.00934878
GOTERM_BP_DIRECT	GO:0055093	response to hyperoxia	5	0.938086	0.00093985	P04798, P06746, Q92769, P22460, P08253	533	17	19734	10.8895	0.984966	0.010568	0.00934878
GOTERM_BP_DIRECT	GO:0045987	positive regulation of smooth muscle contraction	5	0.938086	0.00093985	Q9NYA1, P20309, P21452, P35354, P25116	533	17	19734	10.8895	0.984966	0.010568	0.00934878
GOTERM_BP_DIRECT	GO:0016486	peptide hormone processing	5	0.938086	0.00093985	P27487, Q13093, P06276, P42892, Q9Y5Z0	533	17	19734	10.8895	0.984966	0.010568	0.00934878
GOTERM_BP_DIRECT	GO:0048265	response to pain	5	0.938086	0.00093985	P05129, P07949, O75762, P23975, P24530	533	17	19734	10.8895	0.984966	0.010568	0.00934878
GOTERM_BP_DIRECT	GO:2000573	positive regulation of DNA biosynthetic process	5	0.938086	0.00093985	P28223, Q16678, P09619, Q14289, P01375	533	17	19734	10.8895	0.984966	0.010568	0.00934878
GOTERM_BP_DIRECT	GO:0006694	steroid biosynthetic process	6	1.1257	0.000971068	P04798, P37058, P05093, P14061, P11511, P31213	533	29	19734	7.66022	0.986924	0.010736	0.00949739
GOTERM_BP_DIRECT	GO:0042098	T cell proliferation	7	1.31332	0.00097495	O76074, Q9UDY8, P14902, P29350, Q99572, P40306, P48736	533	43	19734	6.02723	0.987149	0.010736	0.00949739
GOTERM_BP_DIRECT	GO:0051091	positive regulation of DNA-binding transcription factor activity	10	1.87617	0.000980493	P37231, P56524, Q09472, P31749, Q92731, Q14164, P03372, P10721, Q9UQL6, P01375	533	94	19734	3.93876	0.987463	0.010736	0.00949739
GOTERM_BP_DIRECT	GO:0007596	blood coagulation	10	1.87617	0.000980493	P03951, P00749, P03952, P00747, P00734, P29274, P08709, P00742, P00750	533	94	19734	3.93876	0.987463	0.010736	0.00949739
GOTERM_BP_DIRECT	GO:0006689	ganglioside catabolic process	4	0.750469	0.000986054	Q9Y3R4, Q99519, Q9UQ49, Q8WWR8	533	8	19734	18.5122	0.987771	0.010736	0.00949739
GOTERM_BP_DIRECT	GO:0007077	mitotic nuclear membrane disassembly	4	0.750469	0.000986054	P53350, P17252, P06493, P05771	533	8	19734	18.5122	0.987771	0.010736	0.00949739
GOTERM_BP_DIRECT	GO:2000641	regulation of early endosome to late endosome transport	4	0.750469	0.000986054	P28482, P27361, Q02750, P12931	533	8	19734	18.5122	0.987771	0.010736	0.00949739
GOTERM_BP_DIRECT	GO:0007217	tachykinin receptor signaling pathway	4	0.750469	0.000986054	P34947, P25098, P21452, P25103	533	8	19734	18.5122	0.987771	0.010736	0.00949739
GOTERM_BP_DIRECT	GO:0010742	macrophage derived foam cell differentiation	4	0.750469	0.000986054	P37231, Q09472, P35610, O75908	533	8	19734	18.5122	0.987771	0.010736	0.00949739
GOTERM_BP_DIRECT	GO:0001973	G protein-coupled adenosine receptor signaling pathway	4	0.750469	0.000986054	P29274, P0DMS8, P29275, P30542	533	8	19734	18.5122	0.987771	0.010736	0.00949739
GOTERM_BP_DIRECT	GO:0007207	phospholipase C-activating G protein-coupled acetylcholine receptor signaling pathway	4	0.750469	0.000986054	P11229, P20309, P08172, P05771	533	8	19734	18.5122	0.987771	0.010736	0.00949739
GOTERM_BP_DIRECT	GO:0060255	regulation of macromolecule metabolic process	4	0.750469	0.000986054	P11362, Q13526, Q13535, P78527	533	8	19734	18.5122	0.987771	0.010736	0.00949739
GOTERM_BP_DIRECT	GO:0009804	coumarin metabolic process	4	0.750469	0.000986054	P04798, P11509, P10635	533	8	19734	18.5122	0.987771	0.010736	0.00949739

## Sheet: Table F All BP by Groups
BP	NAME	G1	G2	G3	AVERAGE
GO:0007207	phospholipase C-activating G protein-coupled acetylcholine receptor signaling pathway	0.760656	0.896751	0.917168	0.858192
GO:1905144	response to acetylcholine	0.704338	0.902704	0.913903	0.840315
GO:0099170	postsynaptic modulation of chemical synaptic transmission	0.741872	0.900282	0.819798	0.820651
GO:0007197	adenylate cyclase-inhibiting G protein-coupled acetylcholine receptor signaling pathway	0.757904	0.893441	0.808755	0.820033
GO:0007217	tachykinin receptor signaling pathway	0.756037	0.869909	0.831702	0.819216
GO:0001973	G protein-coupled adenosine receptor signaling pathway	0.774809	0.885005	0.794413	0.818076
GO:0007213	G protein-coupled acetylcholine receptor signaling pathway	0.735377	0.887451	0.81361	0.812146
GO:1902004	positive regulation of amyloid-beta formation	0.699085	0.856002	0.870019	0.808369
GO:0007190	activation of adenylate cyclase activity	0.785945	0.872606	0.737381	0.798644
GO:0007188	adenylate cyclase-modulating G protein-coupled receptor signaling pathway	0.73335	0.869486	0.78529	0.796042
GO:0071880	adenylate cyclase-activating adrenergic receptor signaling pathway	0.79206	0.864902	0.715483	0.790815
GO:0060440	trachea formation	0.684182	0.857154	0.82974	0.790359
GO:0006198	cAMP catabolic process	0.65091	0.897995	0.808842	0.785916
GO:0010815	bradykinin catabolic process	0.770924	0.866095	0.719637	0.785552
GO:0042447	hormone catabolic process	0.770924	0.866095	0.719637	0.785552
GO:0098664	G protein-coupled serotonin receptor signaling pathway	0.759418	0.873597	0.719017	0.784011
GO:0050890	cognition	0.688969	0.84449	0.808065	0.780508
GO:0007187	G protein-coupled receptor signaling pathway, coupled to cyclic nucleotide second messenger	0.741644	0.865202	0.727018	0.777955
GO:0007210	serotonin receptor signaling pathway	0.779934	0.856997	0.69267	0.776534
GO:0030155	regulation of cell adhesion	0.706151	0.876745	0.740188	0.774361
GO:0033628	regulation of cell adhesion mediated by integrin	0.664826	0.877059	0.763626	0.768503
GO:0043393	regulation of protein binding	0.637466	0.85357	0.814333	0.768456
GO:0032956	regulation of actin cytoskeleton organization	0.667319	0.863249	0.771497	0.767355
GO:0060324	face development	0.639686	0.869718	0.791402	0.766935
GO:2001235	positive regulation of apoptotic signaling pathway	0.696201	0.863381	0.740435	0.766672
GO:0045907	positive regulation of vasoconstriction	0.648208	0.857965	0.792342	0.766172
GO:0051591	response to cAMP	0.657689	0.861185	0.777726	0.765533
GO:0007200	phospholipase C-activating G protein-coupled receptor signaling pathway	0.672712	0.846284	0.77123	0.763409
GO:0060333	type II interferon-mediated signaling pathway	0.728551	0.878483	0.683011	0.763348
GO:0099171	presynaptic modulation of chemical synaptic transmission	0.713885	0.835824	0.739617	0.763109
GO:0006939	smooth muscle contraction	0.732429	0.853688	0.702514	0.762877
GO:0060020	Bergmann glial cell differentiation	0.650604	0.842573	0.790227	0.761135
GO:0006968	cellular defense response	0.729052	0.857229	0.695157	0.760479
GO:0007268	chemical synaptic transmission	0.737755	0.834893	0.708693	0.760447
GO:0008542	visual learning	0.723489	0.850208	0.706998	0.760231
GO:0001659	temperature homeostasis	0.732381	0.821407	0.723726	0.759171
GO:0045923	positive regulation of fatty acid metabolic process	0.702743	0.861564	0.71188	0.758729
GO:0042755	eating behavior	0.65353	0.807575	0.814976	0.758694
GO:0043410	positive regulation of MAPK cascade	0.68409	0.855944	0.735361	0.758465
GO:0010039	response to iron ion	0.650703	0.844129	0.774399	0.75641
GO:0010800	positive regulation of peptidyl-threonine phosphorylation	0.68645	0.826865	0.753845	0.75572
GO:1900273	positive regulation of long-term synaptic potentiation	0.675981	0.847618	0.743479	0.755693
GO:0048265	response to pain	0.690588	0.85766	0.716913	0.755054
GO:0010575	positive regulation of vascular endothelial growth factor production	0.746204	0.815995	0.702172	0.75479
GO:0038096	Fc-gamma receptor signaling pathway involved in phagocytosis	0.677066	0.844359	0.74263	0.754685
GO:0042177	negative regulation of protein catabolic process	0.659576	0.813898	0.788255	0.75391
GO:0001764	neuron migration	0.708297	0.832728	0.719526	0.753517
GO:0071548	response to dexamethasone	0.644361	0.853892	0.759364	0.752539
GO:0050927	positive regulation of positive chemotaxis	0.708067	0.846472	0.702582	0.752374
GO:0043123	positive regulation of canonical NF-kappaB signal transduction	0.675503	0.84061	0.740009	0.752041
GO:0038084	vascular endothelial growth factor signaling pathway	0.62612	0.852894	0.776579	0.751865
GO:0051496	positive regulation of stress fiber assembly	0.665067	0.822072	0.768406	0.751848
GO:0007249	canonical NF-kappaB signal transduction	0.651478	0.843743	0.757565	0.750929
GO:0035509	negative regulation of myosin-light-chain-phosphatase activity	0.664176	0.851583	0.736347	0.750702
GO:1903347	negative regulation of bicellular tight junction assembly	0.664176	0.851583	0.736347	0.750702
GO:0002407	dendritic cell chemotaxis	0.675035	0.858468	0.717788	0.75043
GO:0050808	synapse organization	0.677888	0.794582	0.778203	0.750224
GO:0030182	neuron differentiation	0.620547	0.847662	0.782245	0.750151
GO:0048538	thymus development	0.687659	0.848743	0.712084	0.749495
GO:0042113	B cell activation	0.699234	0.844314	0.703467	0.749005
GO:0032740	positive regulation of interleukin-17 production	0.73463	0.839867	0.671911	0.748803
GO:0035094	response to nicotine	0.585422	0.828582	0.828892	0.747632
GO:0060134	prepulse inhibition	0.633182	0.805206	0.803324	0.747238
GO:0098586	cellular response to virus	0.663906	0.865205	0.712518	0.74721
GO:0048870	cell motility	0.668009	0.831301	0.742058	0.747123
GO:0007077	mitotic nuclear membrane disassembly	0.634865	0.812447	0.791387	0.746233
GO:0048015	phosphatidylinositol-mediated signaling	0.557662	0.890807	0.788317	0.745595
GO:0045987	positive regulation of smooth muscle contraction	0.643151	0.81708	0.776151	0.745461
GO:0032310	prostaglandin secretion	0.677478	0.830984	0.726967	0.745143
GO:0070372	regulation of ERK1 and ERK2 cascade	0.634505	0.833509	0.766449	0.744821
GO:0019934	cGMP-mediated signaling	0.682335	0.860921	0.690079	0.744445
GO:0007189	adenylate cyclase-activating G protein-coupled receptor signaling pathway	0.736816	0.825868	0.670107	0.744264
GO:0038133	ERBB2-ERBB3 signaling pathway	0.587876	0.860096	0.783191	0.743721
GO:1904355	positive regulation of telomere capping	0.716951	0.849313	0.664832	0.743698
GO:0050965	detection of temperature stimulus involved in sensory perception of pain	0.709506	0.83986	0.679889	0.743085
GO:0007186	G protein-coupled receptor signaling pathway	0.677196	0.829308	0.72253	0.743012
GO:0038095	Fc-epsilon receptor signaling pathway	0.63639	0.860149	0.732343	0.742961
GO:0050853	B cell receptor signaling pathway	0.623098	0.813393	0.790195	0.742229
GO:0019933	cAMP-mediated signaling	0.605325	0.876506	0.744748	0.742193
GO:0010634	positive regulation of epithelial cell migration	0.652616	0.83718	0.736133	0.741976
GO:0001975	response to amphetamine	0.649293	0.829945	0.745899	0.741712
GO:0006874	intracellular calcium ion homeostasis	0.680173	0.835171	0.709631	0.741659
GO:0048009	insulin-like growth factor receptor signaling pathway	0.592192	0.856428	0.775969	0.74153
GO:0006909	phagocytosis	0.602439	0.84134	0.780636	0.741472
GO:0048148	behavioral response to cocaine	0.699581	0.83058	0.693635	0.741265
GO:0002224	toll-like receptor signaling pathway	0.647492	0.835347	0.740585	0.741141
GO:0006955	immune response	0.669465	0.841496	0.711238	0.740733
GO:0006694	steroid biosynthetic process	0.775766	0.844258	0.600646	0.740223
GO:0038061	non-canonical NF-kappaB signal transduction	0.639534	0.825463	0.754698	0.739898
GO:0046627	negative regulation of insulin receptor signaling pathway	0.676728	0.81172	0.730327	0.739592
GO:0019221	cytokine-mediated signaling pathway	0.681845	0.834348	0.702423	0.739539
GO:0007613	memory	0.676735	0.810748	0.731064	0.739516
GO:0043408	regulation of MAPK cascade	0.588468	0.823736	0.804608	0.738937
GO:1905564	positive regulation of vascular endothelial cell proliferation	0.658721	0.8091	0.748681	0.738834
GO:0032212	positive regulation of telomere maintenance via telomerase	0.726471	0.839866	0.648298	0.738212
GO:0071560	cellular response to transforming growth factor beta stimulus	0.646875	0.841691	0.724227	0.737598
GO:0050852	T cell receptor signaling pathway	0.615104	0.840617	0.755139	0.736953
GO:0006954	inflammatory response	0.689645	0.824405	0.694731	0.73626
GO:0033674	positive regulation of kinase activity	0.626989	0.854798	0.725485	0.735757
GO:0002931	response to ischemia	0.667972	0.834571	0.704635	0.735726
GO:2000573	positive regulation of DNA biosynthetic process	0.654626	0.846374	0.705884	0.735628
GO:0007254	JNK cascade	0.668047	0.85598	0.682161	0.735396
GO:0051770	positive regulation of nitric-oxide synthase biosynthetic process	0.600061	0.850264	0.752096	0.734141
GO:0045471	response to ethanol	0.657791	0.809133	0.735332	0.734085
GO:0051602	response to electrical stimulus	0.614706	0.829986	0.757018	0.733903
GO:0048584	positive regulation of response to stimulus	0.637621	0.824409	0.739075	0.733702
GO:0060326	cell chemotaxis	0.689133	0.815886	0.695197	0.733405
GO:0050727	regulation of inflammatory response	0.604519	0.848163	0.747376	0.733353
GO:0071168	protein localization to chromatin	0.689167	0.808491	0.7022	0.733286
GO:0045814	negative regulation of gene expression, epigenetic	0.603301	0.836057	0.75938	0.732913
GO:0042310	vasoconstriction	0.644984	0.845268	0.708389	0.73288
GO:0051128	regulation of cellular component organization	0.569844	0.809931	0.818803	0.732859
GO:0007611	learning or memory	0.605107	0.827783	0.765637	0.732842
GO:0032755	positive regulation of interleukin-6 production	0.695918	0.80152	0.69977	0.732403
GO:0007204	positive regulation of cytosolic calcium ion concentration	0.649153	0.8202	0.727691	0.732348
GO:0033554	cellular response to stress	0.610695	0.84934	0.73607	0.732035
GO:0043525	positive regulation of neuron apoptotic process	0.641425	0.806664	0.747716	0.731935
GO:0007411	axon guidance	0.714525	0.84472	0.635082	0.731442
GO:0001837	epithelial to mesenchymal transition	0.710194	0.835719	0.648237	0.731383
GO:0032355	response to estradiol	0.669504	0.779087	0.745476	0.731355
GO:0002223	stimulatory C-type lectin receptor signaling pathway	0.578532	0.818697	0.796598	0.731276
GO:0006915	apoptotic process	0.663924	0.819346	0.710467	0.731245
GO:0042752	regulation of circadian rhythm	0.630444	0.830492	0.73268	0.731205
GO:0050966	detection of mechanical stimulus involved in sensory perception of pain	0.661475	0.803213	0.72889	0.731193
GO:0042311	vasodilation	0.611222	0.791552	0.789573	0.730783
GO:0007169	cell surface receptor protein tyrosine kinase signaling pathway	0.61741	0.843496	0.731186	0.730697
GO:0031401	positive regulation of protein modification process	0.63718	0.828497	0.726395	0.730691
GO:0045937	positive regulation of phosphate metabolic process	0.63718	0.828497	0.726395	0.730691
GO:0014044	Schwann cell development	0.618534	0.833097	0.740326	0.730652
GO:0001666	response to hypoxia	0.654898	0.820991	0.715947	0.730612
GO:0010467	gene expression	0.642549	0.814678	0.73276	0.729996
GO:0007275	multicellular organism development	0.624719	0.849107	0.715356	0.729727
GO:0009791	post-embryonic development	0.68629	0.803433	0.698476	0.7294
GO:0035725	sodium ion transmembrane transport	0.663476	0.771871	0.752836	0.729394
GO:0007584	response to nutrient	0.676464	0.85973	0.651854	0.72935
GO:0051239	regulation of multicellular organismal process	0.67157	0.831921	0.684398	0.729296
GO:0016310	phosphorylation	0.673291	0.832904	0.681422	0.729205
GO:0045667	regulation of osteoblast differentiation	0.726568	0.84714	0.612233	0.728647
GO:1902894	negative regulation of miRNA transcription	0.663548	0.803213	0.718326	0.728362
GO:0035556	intracellular signal transduction	0.657185	0.828722	0.698777	0.728228
GO:0031647	regulation of protein stability	0.570264	0.812751	0.801479	0.728165
GO:0030522	intracellular receptor signaling pathway	0.688334	0.816259	0.679294	0.727963
GO:0030183	B cell differentiation	0.600827	0.833618	0.749034	0.727826
GO:0080090	regulation of primary metabolic process	0.675524	0.821839	0.685645	0.727669
GO:0045821	positive regulation of glycolytic process	0.6372	0.814479	0.731251	0.727643
GO:0071222	cellular response to lipopolysaccharide	0.603503	0.822199	0.756837	0.727513
GO:0070374	positive regulation of ERK1 and ERK2 cascade	0.626523	0.825437	0.728954	0.726972
GO:0032008	positive regulation of TOR signaling	0.609631	0.808904	0.762201	0.726912
GO:0006468	protein phosphorylation	0.66592	0.835138	0.679232	0.726763
GO:0018107	peptidyl-threonine phosphorylation	0.661348	0.831943	0.683764	0.725685
GO:0010976	positive regulation of neuron projection development	0.668084	0.835896	0.672896	0.725625
GO:0019722	calcium-mediated signaling	0.675223	0.816822	0.683185	0.725077
GO:0048013	ephrin receptor signaling pathway	0.642282	0.837063	0.694502	0.724616
GO:0006706	steroid catabolic process	0.675951	0.827319	0.669337	0.724203
GO:0016477	cell migration	0.637723	0.839346	0.694466	0.723845
GO:0050900	leukocyte migration	0.591559	0.823087	0.754923	0.72319
GO:0090399	replicative senescence	0.718366	0.843297	0.607385	0.723016
GO:0030335	positive regulation of cell migration	0.643106	0.815404	0.710345	0.722952
GO:0060255	regulation of macromolecule metabolic process	0.620981	0.843164	0.704582	0.722909
GO:0060079	excitatory postsynaptic potential	0.656209	0.810068	0.701579	0.722619
GO:0050850	positive regulation of calcium-mediated signaling	0.618146	0.798131	0.750858	0.722378
GO:0033138	positive regulation of peptidyl-serine phosphorylation	0.551559	0.814891	0.80023	0.722227
GO:0046427	positive regulation of receptor signaling pathway via JAK-STAT	0.638847	0.791804	0.735297	0.721982
GO:0050482	arachidonic acid secretion	0.671772	0.808679	0.68429	0.72158
GO:0030163	protein catabolic process	0.618561	0.789925	0.755829	0.721438
GO:0006935	chemotaxis	0.632929	0.824117	0.704855	0.720634
GO:0032496	response to lipopolysaccharide	0.628165	0.812675	0.720003	0.720281
GO:0032731	positive regulation of interleukin-1 beta production	0.700956	0.786185	0.673586	0.720242
GO:0001934	positive regulation of protein phosphorylation	0.579226	0.811159	0.77022	0.720202
GO:0010718	positive regulation of epithelial to mesenchymal transition	0.661733	0.791143	0.707597	0.720158
GO:0002862	negative regulation of inflammatory response to antigenic stimulus	0.619415	0.826621	0.713904	0.71998
GO:0046677	response to antibiotic	0.644476	0.828773	0.686369	0.719873
GO:0031398	positive regulation of protein ubiquitination	0.695924	0.801069	0.662026	0.719673
GO:0032757	positive regulation of interleukin-8 production	0.650691	0.774914	0.733169	0.719591
GO:0071363	cellular response to growth factor stimulus	0.61283	0.820652	0.722954	0.718812
GO:0043406	positive regulation of MAP kinase activity	0.592235	0.823655	0.740312	0.718734
GO:0043491	phosphatidylinositol 3-kinase/protein kinase B signal transduction	0.609314	0.815182	0.731217	0.718571
GO:0016486	peptide hormone processing	0.616608	0.829332	0.708433	0.718124
GO:0007165	signal transduction	0.645375	0.812494	0.696336	0.718068
GO:0051092	positive regulation of NF-kappaB transcription factor activity	0.717304	0.804929	0.629892	0.717375
GO:0008285	negative regulation of cell population proliferation	0.64338	0.790325	0.717412	0.717039
GO:0048469	cell maturation	0.569508	0.832816	0.748374	0.716899
GO:0008286	insulin receptor signaling pathway	0.564646	0.830746	0.754814	0.716735
GO:0018108	peptidyl-tyrosine phosphorylation	0.598179	0.829026	0.722946	0.716717
GO:0042127	regulation of cell population proliferation	0.631424	0.800307	0.718417	0.716716
GO:0032869	cellular response to insulin stimulus	0.638741	0.819656	0.690519	0.716305
GO:0018105	peptidyl-serine phosphorylation	0.653351	0.816454	0.677978	0.715928
GO:0043401	steroid hormone receptor signaling pathway	0.690208	0.797161	0.660084	0.715818
GO:0050728	negative regulation of inflammatory response	0.669834	0.807391	0.669815	0.71568
GO:0000077	DNA damage checkpoint signaling	0.678433	0.852716	0.615878	0.715676
GO:0006509	membrane protein ectodomain proteolysis	0.66452	0.796569	0.685714	0.715601
GO:0016485	protein processing	0.655397	0.793399	0.697785	0.715527
GO:0043524	negative regulation of neuron apoptotic process	0.607469	0.808443	0.729351	0.715088
GO:0008584	male gonad development	0.61684	0.810048	0.717544	0.714811
GO:0036335	intestinal stem cell homeostasis	0.676468	0.798988	0.668102	0.714519
GO:0032868	response to insulin	0.650972	0.780183	0.711748	0.714301
GO:0045766	positive regulation of angiogenesis	0.654437	0.787294	0.700802	0.714178
GO:0007193	adenylate cyclase-inhibiting G protein-coupled receptor signaling pathway	0.544221	0.830357	0.767548	0.714042
GO:0019222	regulation of metabolic process	0.696633	0.805923	0.63905	0.713869
GO:0061370	testosterone biosynthetic process	0.744445	0.817022	0.579748	0.713738
GO:0048266	behavioral response to pain	0.574501	0.791898	0.774298	0.713566
GO:1990090	cellular response to nerve growth factor stimulus	0.632119	0.844068	0.664345	0.71351
GO:0000165	MAPK cascade	0.64637	0.810382	0.683543	0.713431
GO:0050435	amyloid-beta metabolic process	0.579918	0.805095	0.754255	0.713089
GO:0051000	positive regulation of nitric-oxide synthase activity	0.618037	0.79994	0.721239	0.713072
GO:0031663	lipopolysaccharide-mediated signaling pathway	0.64955	0.801491	0.685802	0.712281
GO:0048599	oocyte development	0.601639	0.824137	0.710339	0.712038
GO:0070371	ERK1 and ERK2 cascade	0.693136	0.779084	0.66378	0.712
GO:0051603	proteolysis involved in protein catabolic process	0.719535	0.769485	0.646681	0.7119
GO:0021766	hippocampus development	0.613038	0.79849	0.722642	0.71139
GO:0031667	response to nutrient levels	0.643569	0.799784	0.689678	0.71101
GO:0051968	positive regulation of synaptic transmission, glutamatergic	0.556844	0.821628	0.754431	0.710968
GO:0001932	regulation of protein phosphorylation	0.636356	0.797637	0.697337	0.710443
GO:0070373	negative regulation of ERK1 and ERK2 cascade	0.577216	0.799699	0.754318	0.710411
GO:0090330	regulation of platelet aggregation	0.621529	0.796338	0.712018	0.709962
GO:0036120	cellular response to platelet-derived growth factor stimulus	0.535744	0.807286	0.786027	0.709686
GO:0008630	intrinsic apoptotic signaling pathway in response to DNA damage	0.596628	0.781228	0.750831	0.709562
GO:0051726	regulation of cell cycle	0.6404	0.772445	0.713742	0.708863
GO:1904646	cellular response to amyloid-beta	0.599389	0.794358	0.732822	0.708856
GO:0046777	protein autophosphorylation	0.63665	0.827188	0.662409	0.708749
GO:0008284	positive regulation of cell population proliferation	0.643756	0.795339	0.684992	0.708029
GO:0016241	regulation of macroautophagy	0.568071	0.800596	0.754182	0.707616
GO:0071872	cellular response to epinephrine stimulus	0.513253	0.803156	0.806032	0.707481
GO:0010628	positive regulation of gene expression	0.620581	0.813489	0.685532	0.706534
GO:0007626	locomotory behavior	0.625153	0.778561	0.714	0.705905
GO:0006809	nitric oxide biosynthetic process	0.638334	0.809378	0.669964	0.705892
GO:0032722	positive regulation of chemokine production	0.639149	0.793679	0.684087	0.705639
GO:0070301	cellular response to hydrogen peroxide	0.625481	0.795279	0.695034	0.705264
GO:0070212	protein poly-ADP-ribosylation	0.786958	0.818031	0.509937	0.704975
GO:0060907	positive regulation of macrophage cytokine production	0.620675	0.790955	0.70193	0.70452
GO:0009410	response to xenobiotic stimulus	0.647572	0.782475	0.683087	0.704378
GO:0042307	positive regulation of protein import into nucleus	0.538327	0.814258	0.760411	0.704332
GO:2000641	regulation of early endosome to late endosome transport	0.539107	0.798809	0.773274	0.70373
GO:0032760	positive regulation of tumor necrosis factor production	0.609334	0.788673	0.711782	0.703263
GO:0086010	membrane depolarization during action potential	0.64236	0.745507	0.719568	0.702479
GO:0046697	decidualization	0.644816	0.7798	0.681347	0.701987
GO:0014070	response to organic cyclic compound	0.639242	0.786221	0.680083	0.701848
GO:0071300	cellular response to retinoic acid	0.627132	0.83059	0.647751	0.701824
[truncated: 172 more rows]

## Sheet: Table G All BP Revigo
TermID	Name	BP(average)	Frequency	Uniqueness	Dispensability	G1	G2	G3
[truncated: 233 more rows]
